# Supplementary material for: A cell type–specific approach to elucidate the role of miR-96 in inner ear hair cells
Source: Front Audiol Otol. Author manuscript; Available in PMC 2024 May 31. (PMC11141775; doi:10.3389/fauot.2024.1400576)
Supplement: Supplementary Table 2 [file NIHMS1993125-supplement-Supplementary_Table_2.xlsx]

## Sheet: Supplementary Table 2 Caption
Supplementary Table 2. Data records of all Mir96Dmdo hair cell samples sequenced and analyzed.

## Sheet: Supplementary Table 2
Sample Name	Organism	Age	Genotype	Cell Type	Analysis type	GEO Accession Number
DMDO 44 WT	Mus musculus	P1	Wildtype-Mir96+/+; Atoh1/nGFP+	Cochlear and Vestibular HCs	Bulk RNA-seq	GSE255796
DMDO 55 WT	Mus musculus	P1	Wildtype-Mir96+/+; Atoh1/nGFP+	Cochlear and Vestibular HCs	Bulk RNA-seq	GSE255796
DMDO 59 WT	Mus musculus	P1	Wildtype-Mir96+/+; Atoh1/nGFP+	Cochlear and Vestibular HCs	Bulk RNA-seq	GSE255796
DMDO 45 Het	Mus musculus	P1	Mir96Dmdo Heterozygous-Mir96+/Dmdo; Atoh1/nGFP+	Cochlear and Vestibular HCs	Bulk RNA-seq	GSE255796
DMDO 51 Het	Mus musculus	P1	Mir96Dmdo Heterozygous-Mir96+/Dmdo; Atoh1/nGFP+	Cochlear and Vestibular HCs	Bulk RNA-seq	GSE255796
DMDO 48 Het	Mus musculus	P1	Mir96Dmdo Heterozygous-Mir96+/Dmdo; Atoh1/nGFP+	Cochlear and Vestibular HCs	Bulk RNA-seq	GSE255796
DMDO 43 Hom	Mus musculus	P1	Mir96Dmdo Homozygous Mutant- Mir96Dmdo/Dmdo; Atoh1/nGFP+	Cochlear and Vestibular HCs	Bulk RNA-seq	GSE255796
DMDO 46 Hom	Mus musculus	P1	Mir96Dmdo Homozygous Mutant- Mir96Dmdo/Dmdo; Atoh1/nGFP+	Cochlear and Vestibular HCs	Bulk RNA-seq	GSE255796
DMDO 47 Hom	Mus musculus	P1	Mir96Dmdo Homozygous Mutant- Mir96Dmdo/Dmdo; Atoh1/nGFP+	Cochlear and Vestibular HCs	Bulk RNA-seq	GSE255796
