# Supplementary material for: A cell type–specific approach to elucidate the role of miR-96 in inner ear hair cells
Source: Front Audiol Otol. Author manuscript; Available in PMC 2024 May 31. (PMC11141775; doi:10.3389/fauot.2024.1400576)
Supplement: Supplementary Table 1 [file NIHMS1993125-supplement-Supplementary_Table_1.xlsx]

## Sheet: Supplementary Table 1 Caption
Supplementary Table 1. Mir96Dmdo hair cell gene expression and differential gene expression analysis. (A). Gene expression counts of each wildtype, Mir96Dmdo heterozygous, and Mir96Dmdo homozygous mutant HC samples and differential gene expression analysis of Mir96Dmdo homozygous mutant HCs compared to wildtype HCs. (B). Significantly up and downregulated genes of Mir96Dmdo homozygous mutant HCs …

## Sheet: (A)
Gene ID (Ensmbl)	Gene symbol	Gene type	Wildtype Counts (Sample: DMDO_55_WT)	Wildtype Counts (Sample: DMDO_59_WT)	Wildtype Counts ( Sample: DMDO_44_WT)	Heterozygous Counts (Sample: DMDO_51_Het)	Heterozygous Counts (Sample: DMDO_45_Het)	Heterozygous counts (Sample: DMDO_48_Het)	Homozygous mutat counts (Sample: DMDO_43_Hom)	Homozygous mutant (Sample: DMDO_46_Hom)	Homozygous mutant (Sample: DMDO_47_Hom)	Normalized mean expression level of all wildtype samples	Normalized mean expression level of all homozygous mutant samples	log2FC between normalized expression levels (homozygous mutant vs wildtype)	SE(standard error) of log2FC between normalized expression levels homozygous mutant vs wildtype	Test statistic for the differential expression (DE) test (homozygous mutant vs wildtype)	p-value for the DE test (homozygous mutant vs wildtype)	padj(multiple testing adjusted p-value (homozygous mutant vs wildtype))
ENSMUSG00000026051	Ecrg4	protein_coding	286	283	258	828	2336	826	2388	3150	1691	1328.39	5639.36	2.08585	0.377769	-5.52149	3.36136e-08	1.96422e-05
ENSMUSG00000075370	Igll1	protein_coding	477	240	529	972	1627	1027	4005	1232	3491	1349.57	5338.26	1.98387	0.340143	-5.83245	5.46204e-09	6.02888e-06
ENSMUSG00000024165	Hn1l	protein_coding	407	230	385	908	688	800	1667	1663	2335	955.781	3486.47	1.86702	0.329157	-5.67212	1.41044e-08	1.1866e-05
ENSMUSG00000019936	Epyc	protein_coding	215	7	21	172	176	248	209	2804	729	605.17	2062.98	1.76932	0.40186	-4.40282	1.06853e-05	0.00176913
ENSMUSG00000056569	Mpz	protein_coding	84	3	48	135	8	11	143	1012	2535	426.792	1422.16	1.73647	0.392062	-4.42908	9.4637e-06	0.00159343
ENSMUSG00000057497	Fam136a	protein_coding	97	92	203	708	1141	574	1130	803	828	565.001	1792.96	1.66602	0.388828	-4.28471	1.82976e-05	0.00256273
ENSMUSG00000047735	Samd9l	protein_coding	59	13	18	183	807	437	790	514	267	314.606	990.078	1.65399	0.408106	-4.05286	5.05962e-05	NA
ENSMUSG00000062054	Iah1	protein_coding	541	257	530	866	1318	977	2143	1477	2363	1078.43	3272.29	1.60137	0.330768	-4.84136	1.28953e-06	0.000366007
ENSMUSG00000040612	Ildr2	protein_coding	97	6	64	564	403	284	648	562	641	331.068	999.694	1.59436	0.408263	-3.90523	9.4136e-05	NA
ENSMUSG00000064179	Tnnt1	protein_coding	49	5	27	188	408	156	568	229	651	222.187	667.815	1.58767	0.406687	-3.90392	9.46459e-05	NA
ENSMUSG00000007888	Crlf1	protein_coding	126	435	178	748	492	903	3893	506	1841	897.605	2690.87	1.58392	0.398672	-3.97299	7.09752e-05	0.00684531
ENSMUSG00000027499	Pkia	protein_coding	467	248	432	1236	1119	909	2019	1676	1284	986.468	2913.75	1.56254	0.345235	-4.52601	6.01073e-06	0.00114828
ENSMUSG00000061544	Zfp229	protein_coding	37	53	30	327	368	397	427	497	317	255.444	747.188	1.54846	0.407742	-3.79766	0.000146067	NA
ENSMUSG00000034731	Dgkh	protein_coding	159	15	87	488	51	424	430	1171	989	422.227	1224.09	1.53561	0.40716	-3.77152	0.000162255	0.0103989
ENSMUSG00000069733	Ube2u	protein_coding	284	461	271	530	749	233	1331	2187	1877	903.989	2594.22	1.52092	0.387762	-3.9223	8.77067e-05	0.00757634
ENSMUSG00000012405	Rpl15	protein_coding	759	807	521	1459	1689	1501	3231	2180	3167	1594.71	4549.39	1.51238	0.3063	-4.93758	7.90968e-07	0.000253467
ENSMUSG00000016349	Eef1a2	protein_coding	2596	1025	1042	3777	3728	6701	6898	4464	5727	3615.32	10298.1	1.51018	0.290956	-5.19042	2.09824e-07	9.06256e-05
ENSMUSG00000032269	Htr3a	protein_coding	356	185	382	2442	722	2269	2063	455	2950	1089.16	3074.78	1.49727	0.379037	-3.95019	7.80895e-05	0.00713866
ENSMUSG00000106926	Rpl7-ps7	processed_pseudogene	413	259	391	915	1119	1125	1363	1412	1584	892.217	2509.19	1.49175	0.339735	-4.39094	1.12861e-05	0.00178382
ENSMUSG00000028445	Enho	protein_coding	2339	1571	3953	7017	6905	6995	10926	7019	11129	5880.61	16498.6	1.4883	0.264628	-5.62414	1.86433e-08	1.42464e-05
ENSMUSG00000025758	Plk4	protein_coding	200	20	124	356	272	662	584	938	775	419.854	1159.79	1.4659	0.407296	-3.59911	0.000319309	0.0162583
ENSMUSG00000015312	Gadd45b	protein_coding	416	206	203	761	910	583	1310	648	1824	679.437	1857.08	1.45063	0.3612	-4.01614	5.916e-05	0.00625208
ENSMUSG00000002985	Apoe	protein_coding	883	233	772	1045	1006	2004	1130	3523	2933	1488.94	3983.04	1.41958	0.379802	-3.73768	0.000185724	0.0113279
ENSMUSG00000059159	Gm8129	processed_pseudogene	118	8	130	290	513	474	1217	289	880	378.554	1007.16	1.41173	0.408262	-3.4579	0.00054441	0.0233111
ENSMUSG00000044609	Gm9294	processed_pseudogene	136	13	125	694	1100	536	503	773	618	455.214	1180.94	1.37532	0.407282	-3.37682	0.000733293	0.0276978
ENSMUSG00000008540	Mgst1	protein_coding	14	4	7	436	14	421	555	261	363	200.172	512.292	1.35572	0.39503	-3.43195	0.000599254	NA
ENSMUSG00000024414	Mrpl27	protein_coding	363	231	367	589	905	931	1240	1334	1114	753.047	1919.63	1.35002	0.364332	-3.70546	0.000211011	0.0122398
ENSMUSG00000084230	Gm14388	processed_pseudogene	58	5	41	92	142	134	255	495	311	173.568	435.6	1.3275	0.400072	-3.31815	NA	NA
ENSMUSG00000030753	Prkrir	protein_coding	788	363	1575	2678	3128	1971	3528	2275	4489	2087.96	5233.01	1.32555	0.341375	-3.88297	0.000103189	0.00840232
ENSMUSG00000039050	Osbpl2	protein_coding	902	255	409	1415	1576	1110	1773	1491	2076	1116.95	2792.15	1.32182	0.340911	-3.8773	0.000105621	0.00844842
ENSMUSG00000030653	Pde2a	protein_coding	443	636	390	1607	870	1779	2495	1916	1371	1209.07	3018.85	1.3201	0.359739	-3.66959	0.000242939	0.0134825
ENSMUSG00000039672	Kcne2	protein_coding	1	3	2	82	49	127	148	65	635	103.136	254.852	1.30511	0.378711	-3.44619	NA	NA
ENSMUSG00000036305	Rpl39-ps	processed_pseudogene	1162	429	1117	846	1882	1300	3142	2648	3324	1684.41	4152.94	1.30189	0.337166	-3.86127	0.0001128	0.00852605
ENSMUSG00000003452	Bicd1	protein_coding	257	137	286	880	1007	857	787	982	840	619.816	1520.35	1.29449	0.374656	-3.45515	0.000549993	0.0234491
ENSMUSG00000027427	Polr3f	protein_coding	650	60	142	867	863	637	1489	825	1385	687.104	1678.35	1.28845	0.397067	-3.24491	0.00117486	0.0389036
ENSMUSG00000062421	Arf2	protein_coding	662	362	643	1192	1695	1105	1873	2169	1501	1198.53	2922.76	1.28607	0.34902	-3.68481	0.000228872	0.013012
ENSMUSG00000097048	1600020E01Rik	lncRNA	406	97	113	571	595	592	945	941	592	509.717	1232.18	1.27345	0.396176	-3.21434	0.00130743	0.0418969
ENSMUSG00000084830	Gm14539	processed_pseudogene	490	551	606	872	1839	1062	2091	1663	2201	1193.12	2867.14	1.26487	0.34556	-3.66035	0.000251873	0.0137479
ENSMUSG00000021764	Ndufs4	protein_coding	740	289	1181	1841	2355	1313	3022	1612	3359	1577.68	3779.14	1.26025	0.347741	-3.6241	0.000289966	0.0152408
ENSMUSG00000004633	Chn2	protein_coding	1291	549	1595	2503	2871	2459	3088	3581	3849	2281.1	5439.19	1.25366	0.317275	-3.95135	7.77123e-05	0.00713866
ENSMUSG00000020650	Bcap29	protein_coding	265	107	122	627	389	341	863	614	560	400.776	952.376	1.24874	0.393295	-3.17506	0.00149803	0.0455566
ENSMUSG00000040520	Manea	protein_coding	294	69	52	801	675	332	317	1221	545	470.213	1111.71	1.24139	0.408184	-3.04126	0.00235587	0.0589502
ENSMUSG00000024516	Sec11c	protein_coding	832	455	1681	2944	3204	2547	3626	1464	6049	2214.67	5214.6	1.23546	0.34351	-3.59659	0.000322416	0.0162583
ENSMUSG00000094989	Rpl9-ps4	processed_pseudogene	412	34	432	721	977	240	1974	994	1279	726.223	1705.8	1.23196	0.405331	-3.0394	0.00237046	0.0591146
ENSMUSG00000022544	Eef2kmt	protein_coding	374	283	221	1150	389	757	1121	1114	977	668.035	1555.4	1.21929	0.37773	-3.22794	0.00124687	0.0402157
ENSMUSG00000027938	Creb3l4	protein_coding	111	7	125	549	536	150	378	694	709	341.152	793.033	1.21697	0.406392	-2.99457	0.00274833	NA
ENSMUSG00000091549	Gm6548	processed_pseudogene	323	258	459	791	1070	806	750	1823	1103	814.931	1888.32	1.21236	0.38473	-3.15119	0.00162609	0.0480762
ENSMUSG00000022548	Apod	protein_coding	405	157	171	402	363	175	315	2462	301	612.83	1419.59	1.21191	0.408109	-2.96958	NA	NA
ENSMUSG00000028936	Rpl22	protein_coding	3904	2933	4585	7259	9375	6102	12895	6732	14529	6939.21	16059.7	1.2106	0.240536	-5.03295	4.82987e-07	0.000184538
ENSMUSG00000108414	Snhg1	lncRNA	268	106	355	1020	845	638	831	799	1103	601.577	1391.55	1.20988	0.379537	-3.18777	0.00143375	0.0442325
ENSMUSG00000093565	Rab26os	lncRNA	38	4	59	107	321	300	586	339	224	204.049	471.703	1.20897	0.400251	-3.02052	0.00252342	NA
ENSMUSG00000100078	Gm6170	processed_pseudogene	636	291	798	1376	1393	924	2190	1587	1769	1138.61	2630.25	1.20793	0.343091	-3.52074	0.000430352	0.020071
ENSMUSG00000030265	Kras	protein_coding	780	240	87	1014	1445	697	1044	1548	1595	880.545	2030.25	1.20519	0.395931	-3.04393	0.00233512	0.0587268
ENSMUSG00000106895	Gm4754	processed_pseudogene	978	872	480	2611	2702	1314	2390	2733	2309	1718.02	3951.84	1.20178	0.344648	-3.48698	0.000488504	0.0217614
ENSMUSG00000039634	Zfp189	protein_coding	72	6	6	366	181	319	298	661	119	224.401	515.936	1.20111	0.394402	-3.0454	0.00232374	NA
ENSMUSG00000071180	Smim15	protein_coding	129	17	11	371	86	477	461	385	524	245.112	563.017	1.19974	0.403229	-2.97532	0.00292679	NA
ENSMUSG00000106928	Gm43860	TEC	138	10	34	57	271	345	511	478	426	239.853	550.239	1.19791	0.402296	-2.97769	0.00290428	NA
ENSMUSG00000030188	Magohb	protein_coding	119	14	25	65	52	179	192	497	472	181.06	415.069	1.19688	0.398093	-3.00654	0.00264237	NA
ENSMUSG00000058093	Zfp729b	protein_coding	45	51	43	258	114	278	262	288	434	180.784	413.712	1.19436	0.40792	-2.92792	0.00341235	NA
ENSMUSG00000020803	Txndc17	protein_coding	393	87	448	1355	1052	609	1535	843	1155	744.434	1700	1.19132	0.385142	-3.0932	0.00198008	0.0536506
ENSMUSG00000021952	Xpo4	protein_coding	267	19	258	794	832	515	1269	490	1001	530.514	1210.8	1.1905	0.405628	-2.93496	0.0033359	0.0717291
ENSMUSG00000098097	6530403H02Rik	lncRNA	352	241	337	554	1294	612	910	1310	1086	717.559	1637.61	1.19042	0.382348	-3.11345	0.00184913	0.051565
ENSMUSG00000060727	Gm12571	processed_pseudogene	8	3	59	182	25	149	395	377	364	167.737	381.654	1.18606	0.385299	-3.0783	0.00208186	NA
ENSMUSG00000027207	Galk2	protein_coding	918	908	1125	2065	2926	2374	2674	2156	4333	1980.51	4468.81	1.17402	0.297869	-3.94139	8.10107e-05	0.00718536
ENSMUSG00000014402	Tsg101	protein_coding	656	239	228	1028	1340	649	1496	809	1504	791.573	1781.86	1.17059	0.36619	-3.19668	0.00139021	0.0434909
ENSMUSG00000094955	Gm3699	processed_pseudogene	523	570	896	1280	2102	701	2593	1684	2593	1348.15	3028.19	1.16747	0.354906	-3.28953	0.00100354	0.0348572
ENSMUSG00000027416	Otor	protein_coding	395	134	20	382	148	642	397	4500	1235	1021.51	2293.11	1.1666	0.377697	-3.08871	0.00201025	0.0541189
ENSMUSG00000094530	Gm21399	processed_pseudogene	796	308	432	1722	2128	1436	1588	1409	1500	1136.43	2545.48	1.16343	0.334393	-3.47923	0.00050286	0.0221036
ENSMUSG00000020457	Drg1	protein_coding	1721	323	1634	2401	2941	2643	3933	3198	3656	2310.37	5166.76	1.16113	0.341265	-3.40244	0.000667869	0.0260589
ENSMUSG00000041046	Ramp3	protein_coding	405	12	87	1015	724	425	1297	1109	304	560.531	1253.29	1.16086	0.407591	-2.8481	0.00439808	0.0830618
ENSMUSG00000029911	Ssbp1	protein_coding	159	196	222	515	285	575	514	1032	712	464.463	1035.26	1.15635	0.398831	-2.89935	0.00373937	0.0759651
ENSMUSG00000031239	Itm2a	protein_coding	145	4	56	10	201	361	406	896	574	303.233	673.784	1.15186	0.389772	-2.95521	0.00312453	NA
ENSMUSG00000018217	Pmp22	protein_coding	1	0	2	1	1	2	1	103	1169	121.015	268.491	1.14969	0.334566	-3.43635	0.000589598	NA
ENSMUSG00000021537	Cetn3	protein_coding	764	744	771	1828	2107	1513	2556	2151	1995	1511.25	3340.3	1.14423	0.317195	-3.60735	0.000309339	0.015908
ENSMUSG00000061455	Stx17	protein_coding	786	219	170	1200	739	1049	993	1795	901	841.279	1853.84	1.13986	0.391684	-2.91015	0.00361252	0.0755511
ENSMUSG00000001983	Taco1	protein_coding	100	7	169	666	419	407	524	439	797	346.921	764.14	1.13923	0.40797	-2.79244	0.00523127	0.0918153
ENSMUSG00000067430	Zfp763	protein_coding	124	182	33	465	432	288	470	409	1049	347.084	763.981	1.13825	0.407552	-2.7929	0.00522373	0.0918153
ENSMUSG00000037999	Arap2	protein_coding	291	111	163	595	1096	382	895	493	794	478.421	1051.85	1.13657	0.391928	-2.89996	0.00373212	0.0759651
ENSMUSG00000026421	Csrp1	protein_coding	733	10	486	732	1551	1467	1928	2128	1318	1094.78	2404.78	1.13526	0.407956	-2.78281	0.00538908	0.0932527
ENSMUSG00000061330	Gm11361	processed_pseudogene	1314	744	1805	2347	2349	1542	4973	1939	4920	2220.03	4874.25	1.1346	0.307945	-3.68442	0.000229223	0.013012
ENSMUSG00000007656	Arpp19	protein_coding	1084	34	734	1744	2277	1179	2521	2180	2157	1425.13	3126.03	1.13324	0.400397	-2.83028	0.00465068	0.0870054
ENSMUSG00000023039	Krt7	protein_coding	1391	442	2175	2351	3379	2694	5356	2854	3961	2513.61	5513.6	1.13323	0.338111	-3.35165	0.000803301	0.0294465
ENSMUSG00000026687	Aldh9a1	protein_coding	820	1170	1434	2925	1851	2835	4976	1292	5759	2269.58	4973.42	1.13181	0.331531	-3.41388	0.000640437	0.025347
ENSMUSG00000019539	Rcn3	protein_coding	894	296	653	2086	770	2780	1815	1891	1850	1319.5	2891.28	1.13172	0.361283	-3.13251	0.0017332	0.0503207
ENSMUSG00000026749	Nek6	protein_coding	237	110	309	360	487	557	1335	548	625	468.681	1025.38	1.12948	0.392451	-2.878	0.00400199	0.0784999
ENSMUSG00000027995	Tlr2	protein_coding	2	2	2	109	57	116	162	209	91	80.8806	176.626	1.12683	0.374992	-3.00494	0.0026563	NA
ENSMUSG00000019791	Hint3	protein_coding	149	215	142	446	752	516	689	535	843	437.508	955.086	1.12632	0.391351	-2.87804	0.00400156	0.0784999
ENSMUSG00000003721	Insig2	protein_coding	654	71	613	848	1167	767	1980	915	1961	898.334	1958.54	1.12446	0.389854	-2.8843	0.00392288	0.0778773
ENSMUSG00000067870	Rpl31-ps8	processed_pseudogene	1786	1362	4436	4126	6815	4344	9876	5224	7940	4731.36	10304.5	1.12294	0.320378	-3.50506	0.000456508	0.0208025
ENSMUSG00000074800	Gm4149	processed_pseudogene	1345	556	1450	1714	2555	1401	3858	1850	4318	1931.66	4199.49	1.12038	0.319554	-3.50606	0.000454801	0.0208025
ENSMUSG00000045259	Klhdc9	protein_coding	197	39	441	269	983	858	950	616	1787	610.191	1323.65	1.11719	0.406697	-2.74699	0.00601452	0.0977876
ENSMUSG00000022336	Eif3e	protein_coding	1021	705	390	1138	2265	1204	2411	1783	2245	1366.71	2957.77	1.11381	0.34737	-3.2064	0.00134406	0.0425321
ENSMUSG00000099655	2310034G01Rik	protein_coding	21	3	60	712	380	347	545	120	413	236.956	511.699	1.11068	0.403192	-2.75471	0.00587437	NA
ENSMUSG00000035547	Capn5	protein_coding	0	4	59	90	224	178	110	1216	181	269.909	582.385	1.1095	0.36771	-3.01732	NA	NA
ENSMUSG00000041607	Mbp	protein_coding	605	10	355	379	573	648	584	2321	1079	762.215	1643.8	1.10877	0.407667	-2.71979	0.00653238	0.100143
ENSMUSG00000032757	Bet1	protein_coding	175	103	172	404	699	346	667	574	469	375.258	804.878	1.10089	0.398385	-2.76338	0.00572068	0.0954687
ENSMUSG00000044330	Gm9790	processed_pseudogene	319	152	407	464	902	661	1405	658	975	605.196	1295.07	1.09756	0.380224	-2.88662	0.00389401	0.0778773
ENSMUSG00000021072	Tmx1	protein_coding	1463	761	1068	2365	1334	2682	4204	1560	3725	1908.19	4075.3	1.0947	0.299711	-3.65252	0.000259677	0.0140197
ENSMUSG00000049164	Zfp518a	protein_coding	310	37	92	695	720	454	685	516	539	400.61	854.809	1.09341	0.404716	-2.70166	0.00689949	0.103222
ENSMUSG00000034785	Dio1	protein_coding	1	0	3	1	0	2	85	141	383	65.3079	139.332	1.0932	0.331816	-3.2946	0.000985617	NA
ENSMUSG00000055093	Gm8430	processed_pseudogene	471	17	413	454	1599	612	1237	1153	1600	776.13	1655.28	1.0927	0.407754	-2.67981	0.00736648	0.107668
ENSMUSG00000086583	Gm15500	transcribed_processed_pseudogene	7413	5659	9143	13731	18580	11636	24856	12962	21668	12853.9	27382	1.09102	0.235679	-4.62928	3.66932e-06	0.000828431
ENSMUSG00000073702	Rpl31	protein_coding	204	337	465	374	333	219	1738	1069	764	613.267	1305.8	1.09035	0.390096	-2.79509	0.00518857	0.0917518
ENSMUSG00000024070	Prkd3	protein_coding	367	77	253	675	740	825	824	772	683	530.729	1129.31	1.08939	0.389657	-2.79576	0.00517775	0.0917518
ENSMUSG00000078193	Gm2000	protein_coding	1367	1400	2747	3445	6426	3909	6859	2932	7074	3626.21	7699.39	1.08628	0.312139	-3.48012	0.000501185	0.0221036
ENSMUSG00000053332	Gas5	lncRNA	2948	1762	1299	4114	3889	4048	5527	2817	8434	3464.77	7355.67	1.0861	0.27207	-3.99198	6.55236e-05	0.00644467
ENSMUSG00000015536	Mocs2	protein_coding	872	200	838	1259	1600	1223	1662	1719	2103	1187.3	2513.44	1.08198	0.359596	-3.00888	0.0026221	0.0626152
ENSMUSG00000028173	Wls	protein_coding	1086	389	540	1733	1681	2251	1874	1656	1799	1312.87	2776.77	1.08068	0.324362	-3.3317	0.000863166	0.030912
ENSMUSG00000079471	Gm7325	protein_coding	1	2	3	105	3	2	631	191	69	106.448	225.054	1.08012	0.344539	-3.13497	0.00171869	NA
ENSMUSG00000020876	Snx11	protein_coding	1332	391	633	3666	2132	1755	2869	740	3944	1640.58	3465.15	1.07871	0.352548	-3.05977	0.00221509	0.057304
ENSMUSG00000025283	Sat1	protein_coding	233	7	265	513	678	484	1123	1006	381	500.619	1057.34	1.07865	0.40745	-2.64733	0.00811313	0.114738
ENSMUSG00000024114	Prss41	protein_coding	173	93	263	201	421	307	838	783	377	382.343	804.543	1.0733	0.405127	-2.6493	0.0080659	0.114467
ENSMUSG00000078453	Abracl	protein_coding	388	82	440	1433	1477	861	1833	302	1535	783.882	1647	1.07113	0.394273	-2.71672	0.00659319	0.100782
ENSMUSG00000025423	Pias2	protein_coding	1336	446	1408	2523	2506	2065	4171	2478	2043	1950.06	4096.54	1.07089	0.333513	-3.21093	0.00132307	0.0422615
ENSMUSG00000004105	Angptl2	protein_coding	133	229	211	103	853	658	1287	597	855	509.2	1067.48	1.06791	0.40647	-2.62727	0.00860726	0.118401
ENSMUSG00000027792	Bche	protein_coding	264	212	198	633	1343	887	702	674	861	579.149	1213.26	1.06688	0.377401	-2.82691	0.0046999	0.0874409
ENSMUSG00000060739	Nsa2	protein_coding	49	150	105	568	522	310	593	321	650	324.223	678.425	1.0652	0.40606	-2.62327	0.0087091	NA
ENSMUSG00000064210	Ano6	protein_coding	448	195	162	638	275	775	477	1481	660	573.774	1199.97	1.06445	0.403537	-2.6378	0.00834468	0.116413
ENSMUSG00000055782	Abcd2	protein_coding	711	662	372	1504	1426	1445	1511	1751	1650	1155.83	2402.25	1.05546	0.343553	-3.0722	0.00212489	0.0557133
ENSMUSG00000002257	Def6	protein_coding	284	246	469	772	855	719	522	1254	1435	699.647	1451.12	1.05246	0.385504	-2.7301	0.00633144	0.0990497
ENSMUSG00000039693	Msantd3	protein_coding	396	10	186	753	668	588	492	1229	729	539.495	1118.83	1.05231	0.408106	-2.57851	0.0099227	0.128533
ENSMUSG00000074457	S100a16	protein_coding	117	7	209	262	385	251	646	684	404	321.772	664.21	1.0456	0.405502	-2.57853	0.00992221	NA
ENSMUSG00000080848	Gm9385	processed_pseudogene	4174	2727	5877	7545	10913	6085	11898	7668	14065	7269.61	15001.2	1.04512	0.267656	-3.90472	9.43333e-05	0.00794158
ENSMUSG00000050628	Ubald2	protein_coding	274	337	489	1230	882	577	702	1173	1731	772.443	1592.22	1.04354	0.379835	-2.74735	0.00600795	0.0977876
ENSMUSG00000033790	Tubgcp5	protein_coding	359	14	166	571	695	605	899	607	713	462.339	952.607	1.04293	0.407798	-2.55747	0.0105437	0.133428
ENSMUSG00000021290	2010107E04Rik	protein_coding	1329	928	1666	3295	5254	1764	4290	3239	3205	2575.22	5297.81	1.0407	0.330432	-3.14952	0.00163539	0.0480936
ENSMUSG00000022494	Shisa9	protein_coding	179	6	120	531	233	345	824	259	662	304.09	625.513	1.04054	0.406517	-2.55966	0.0104776	NA
ENSMUSG00000050071	Bex1	protein_coding	1915	1041	2184	4001	4033	2748	5107	2907	5406	2964.65	6086.5	1.03775	0.272187	-3.81264	0.00013749	0.00941949
ENSMUSG00000025525	Apool	protein_coding	98	5	52	142	611	227	365	744	92	263.462	539.259	1.03338	0.393985	-2.62289	0.00871865	NA
ENSMUSG00000059775	Rps26-ps1	transcribed_processed_pseudogene	3105	1035	6150	5469	8201	5302	10485	7020	10720	5929.41	12134.5	1.03316	0.33053	-3.12576	0.00177346	0.050776
ENSMUSG00000047810	Ccdc88b	protein_coding	1	1	3	227	4	180	874	7	402	154.378	315.844	1.03274	0.356627	-2.89586	0.00378123	NA
ENSMUSG00000070343	Gm10288	processed_pseudogene	3614	2129	6574	8929	11586	6386	13208	7495	12132	7330.63	14976.3	1.03068	0.293255	-3.51461	0.000440406	0.0204439
ENSMUSG00000058503	Fam133b	protein_coding	732	225	561	748	983	1428	1929	1227	1100	921.895	1882.28	1.02981	0.364535	-2.82498	0.0047283	0.0877962
ENSMUSG00000037580	Gch1	protein_coding	1	0	4	43	46	1	282	227	145	84.1956	171.654	1.02769	0.340774	-3.01574	0.00256349	NA
ENSMUSG00000098332	2310009A05Rik	protein_coding	32	173	13	300	28	191	439	1023	208	296.513	604.513	1.02768	0.39062	-2.63089	0.00851608	NA
ENSMUSG00000062328	Rpl17	protein_coding	485	214	572	662	857	552	760	1012	2153	753.591	1536.04	1.02736	0.376242	-2.73059	0.00632208	0.0990497
ENSMUSG00000024146	Cript	protein_coding	280	213	418	1129	1076	556	1263	573	1142	658.858	1342.8	1.02721	0.371418	-2.76564	0.00568117	0.0954687
ENSMUSG00000038463	Olfml2b	protein_coding	904	494	575	1951	1385	2590	1726	1494	1909	1303.9	2657.07	1.027	0.314957	-3.26076	0.00111112	0.0374879
ENSMUSG00000041231	Ublcp1	protein_coding	138	8	143	294	292	581	465	436	590	296.906	604.819	1.0265	0.407293	-2.52029	0.0117259	NA
ENSMUSG00000084817	Gm5526	processed_pseudogene	790	154	1362	1208	1342	869	2123	2663	1869	1355.42	2759.07	1.02544	0.386255	-2.65484	0.00793469	0.113252
ENSMUSG00000074749	Kiz	protein_coding	1448	870	1305	3187	3721	2750	3422	1887	4154	2253.73	4585.7	1.02483	0.267008	-3.83819	0.000123943	0.00894476
ENSMUSG00000024646	Cyb5a	protein_coding	1711	929	1354	2204	3128	1914	3767	2743	3468	2203.5	4458.73	1.01683	0.28734	-3.53879	0.000401968	0.019106
ENSMUSG00000075302	Erich2	protein_coding	336	123	102	379	512	434	770	821	285	406.664	822.58	1.01632	0.405112	-2.50874	0.0121164	0.143573
ENSMUSG00000061983	Rps12	protein_coding	308	113	356	681	540	281	1172	466	1017	495.288	1001.58	1.01593	0.391315	-2.5962	0.00942612	0.12527
ENSMUSG00000020180	Snrpd3	protein_coding	1887	1652	1664	4198	4363	3746	4815	3170	5138	3108.21	6267.19	1.01174	0.242363	-4.17447	2.98686e-05	0.00366315
ENSMUSG00000022324	Matn2	protein_coding	61	5	2	143	56	174	253	400	135	137.55	276.936	1.00959	0.376261	-2.68323	0.00729155	NA
ENSMUSG00000027070	Lrp2	protein_coding	7	1	1	170	73	149	160	184	109	87.4833	176.107	1.00937	0.374199	-2.69742	0.00698799	NA
ENSMUSG00000095597	Gm6472	transcribed_processed_pseudogene	6738	4604	10959	14602	18194	11451	21881	13991	19928	12596.1	25272.4	1.00458	0.261692	-3.8388	0.000123639	0.00894476
ENSMUSG00000025068	Gsto1	protein_coding	188	158	100	336	211	224	700	354	579	294.476	590.122	1.00286	0.400414	-2.50456	0.0122604	NA
ENSMUSG00000059734	Ndufs8	protein_coding	739	554	1715	1975	2522	1634	3654	1169	4579	1837.26	3679.04	1.00178	0.351152	-2.85283	0.00433318	0.0822914
ENSMUSG00000050621	Rps27rt	protein_coding	4039	1632	9167	9301	15625	7818	18601	11835	20418	10080.3	20162.5	1.00013	0.394844	-2.53298	0.0113098	0.138016
ENSMUSG00000073145	Gm12000	lncRNA	285	452	378	799	547	642	1779	1234	537	725.627	1448.69	0.997448	0.388154	-2.56972	0.010178	0.129959
ENSMUSG00000032076	Cadm1	protein_coding	3263	660	1453	3338	2457	2959	5463	3562	3759	2761.83	5507.85	0.995864	0.318829	-3.1235	0.00178712	0.0510152
ENSMUSG00000060802	B2m	protein_coding	285	168	159	565	267	293	444	728	767	393.364	784.011	0.995008	0.397721	-2.50177	0.0123573	0.144591
ENSMUSG00000007867	Ift43	protein_coding	1349	787	1678	3178	2845	3054	3469	2006	4352	2265.1	4512.35	0.9943	0.277561	-3.58227	0.000340619	0.0168344
ENSMUSG00000003526	Prodh	protein_coding	257	6	395	302	514	406	1259	911	721	509.771	1014.98	0.993528	0.407176	-2.44005	0.0146853	0.161198
ENSMUSG00000038859	Baiap2l1	protein_coding	133	5	11	388	153	514	853	263	164	240.332	478.367	0.993087	0.394286	-2.5187	0.0117791	NA
ENSMUSG00000100213	Gm28151	lncRNA	5	2	5	141	82	181	82	228	97	87.5868	174.333	0.993059	0.376495	-2.63764	0.00834847	NA
ENSMUSG00000032826	Ank2	protein_coding	207	4	159	140	801	161	521	783	761	379.786	755.074	0.991434	0.400497	-2.47551	0.0133046	0.151551
ENSMUSG00000001761	Smo	protein_coding	2058	1340	2697	4448	3796	4152	5785	2897	6990	3424.6	6803.02	0.990239	0.260467	-3.80178	0.000143659	0.00964263
ENSMUSG00000058073	Gm11189	processed_pseudogene	139	11	188	377	820	153	545	541	635	350.074	694.692	0.988714	0.406543	-2.43201	0.0150155	0.162217
ENSMUSG00000109222	RP24-75N6.3	processed_pseudogene	199	140	107	666	674	328	258	579	777	380.765	754.975	0.987528	0.403213	-2.44915	0.0143194	0.158583
ENSMUSG00000025531	Chm	protein_coding	84	3	70	236	54	123	496	397	164	176.434	349.162	0.984764	0.39042	-2.52232	0.0116583	NA
ENSMUSG00000027394	Ttl	protein_coding	832	229	722	1453	1086	1050	1312	1092	2473	1027.28	2031.73	0.983876	0.352954	-2.78754	0.00531091	0.092561
ENSMUSG00000026384	Ptpn4	protein_coding	315	257	298	647	744	633	631	1045	800	576.603	1140.11	0.983523	0.381486	-2.57814	0.00993343	0.128533
ENSMUSG00000028029	Aimp1	protein_coding	1385	535	1039	2018	2810	1950	2995	2136	2095	1737.59	3435.69	0.983513	0.316556	-3.10692	0.00189047	0.0520347
ENSMUSG00000027823	Gmps	protein_coding	952	612	479	1445	1362	1002	1511	2273	1330	1192.88	2355.29	0.981457	0.358019	-2.74135	0.0061187	0.0987126
ENSMUSG00000020485	Supt4a	protein_coding	900	219	528	820	1869	1328	1470	1478	1364	1029.86	2032.14	0.980557	0.370087	-2.64953	0.0080604	0.114467
ENSMUSG00000002781	Tmem143	protein_coding	272	9	157	513	64	559	485	1129	371	399.41	786.382	0.977359	0.401429	-2.4347	0.0149042	0.161812
ENSMUSG00000056214	Pard6g	protein_coding	299	96	344	946	495	966	1766	68	1658	614.509	1208.24	0.975396	0.407659	-2.39268	0.016726	0.17194
ENSMUSG00000006800	Sulf2	protein_coding	679	124	258	2089	849	1292	881	644	1609	796.14	1563.83	0.973993	0.380995	-2.55645	0.0105746	0.133546
ENSMUSG00000025290	Rps24	protein_coding	746	564	1035	1704	863	1306	2334	1198	2908	1284.67	2514.71	0.968996	0.324444	-2.98664	0.00282064	0.0659299
ENSMUSG00000021969	Zdhhc20	protein_coding	588	543	554	993	853	443	1465	1582	1460	925.454	1810.94	0.968507	0.358305	-2.70302	0.00687124	0.103095
ENSMUSG00000042462	Dctpp1	protein_coding	219	153	397	1083	768	248	716	850	977	560.815	1097.33	0.968396	0.398335	-2.43111	0.0150527	0.162273
ENSMUSG00000075014	Gm10800	protein_coding	13	9	31	107	187	4	627	508	4	173.372	338.917	0.967058	0.356188	-2.71502	0.00662717	NA
ENSMUSG00000040794	C1qtnf4	protein_coding	633	349	720	982	1057	550	1807	1198	1534	925.804	1808.1	0.965692	0.349321	-2.76448	0.00570134	0.0954687
ENSMUSG00000061313	Ddhd2	protein_coding	1275	474	483	1144	1337	1667	1756	1436	2372	1216.58	2374.79	0.964968	0.332016	-2.90639	0.00365631	0.0755812
ENSMUSG00000083992	Gm11478	processed_pseudogene	6347	7402	13317	15831	21747	12022	27784	15143	27020	15132.8	29530.2	0.964515	0.275387	-3.5024	0.000461087	0.0209153
ENSMUSG00000073616	Myeov2	protein_coding	1082	361	1922	2343	4079	2036	3880	1718	4035	2130.68	4157.47	0.964389	0.356473	-2.70536	0.006823	0.102788
ENSMUSG00000068226	Gm6723	processed_pseudogene	0	1	2	1	0	0	96	184	211	57.6731	112.528	0.964313	0.318526	-3.02742	0.00246651	NA
ENSMUSG00000028779	Pef1	protein_coding	676	533	629	1227	1582	1875	1750	1852	1059	1179.62	2295.51	0.960494	0.351756	-2.73057	0.00632246	0.0990497
ENSMUSG00000022706	Mrpl40	protein_coding	367	114	733	670	901	406	1904	652	1469	731.171	1420.35	0.957967	0.394461	-2.42855	0.0151595	0.162629
ENSMUSG00000107176	Gm9794	processed_pseudogene	10141	9587	14016	18674	27179	15521	32311	18246	32634	18363.4	35624.8	0.956048	0.243519	-3.92596	8.63833e-05	0.00752747
ENSMUSG00000029838	Ptn	protein_coding	10560	4750	9518	17092	16618	14707	21342	17815	15404	13290.8	25756.5	0.954505	0.247268	-3.86021	0.000113292	0.00852605
ENSMUSG00000018387	Shroom1	protein_coding	672	179	126	1013	828	870	547	1418	707	676.835	1310.69	0.953449	0.400811	-2.3788	NA	NA
ENSMUSG00000047591	Mafa	protein_coding	2	0	1	185	90	300	137	147	125	95.4121	184.244	0.949375	0.377771	-2.5131	0.0119676	NA
ENSMUSG00000080896	Gm14567	processed_pseudogene	233	5	70	250	503	317	624	434	427	290.677	561.237	0.949191	0.403955	-2.34975	0.0187862	NA
ENSMUSG00000031107	Rbmx2	protein_coding	64	4	10	633	183	88	270	220	301	169.132	326.481	0.948849	0.391757	-2.42203	0.0154339	NA
ENSMUSG00000039233	Tbce	protein_coding	458	215	905	1635	1673	1071	1186	986	2511	1054.66	2035.45	0.948566	0.371489	-2.55342	0.0106671	0.134136
ENSMUSG00000041674	BC006965	lncRNA	854	299	385	1839	1124	1268	1703	777	1508	950.905	1832.65	0.946562	0.340738	-2.77798	0.00546981	0.0937786
ENSMUSG00000086841	2410006H16Rik	lncRNA	1249	613	1537	1778	1775	1426	3532	2294	2437	1750.94	3373.37	0.946057	0.315181	-3.00163	0.0026854	0.0636678
ENSMUSG00000022361	Zhx1	protein_coding	736	309	867	1074	1037	904	1281	1414	2203	1026.57	1977.69	0.945982	0.347661	-2.72099	0.00650861	0.100143
ENSMUSG00000046519	Golph3l	protein_coding	372	35	657	1005	593	1027	960	1231	1292	745.482	1435.28	0.945091	0.404678	-2.33542	0.0195217	0.185577
ENSMUSG00000039221	Rpl22l1	protein_coding	463	153	453	639	822	725	1116	743	1061	630.665	1213.67	0.944427	0.370498	-2.54907	0.010801	0.135268
ENSMUSG00000025102	3110040N11Rik	protein_coding	185	42	213	766	1055	715	464	558	422	436.861	840.625	0.944289	0.402253	-2.3475	0.0188998	0.182459
ENSMUSG00000001123	Lgals9	protein_coding	447	7	104	387	380	709	873	518	947	432.109	830.957	0.943376	0.407029	-2.31771	0.0204649	0.190177
ENSMUSG00000020514	Mrpl22	protein_coding	313	75	128	622	892	362	696	226	952	405.192	778.864	0.942766	0.402513	-2.3422	0.0191704	0.183821
ENSMUSG00000071267	Zfp942	protein_coding	136	5	75	317	76	174	210	560	339	209.083	401.798	0.942398	0.395487	-2.38288	0.0171778	NA
ENSMUSG00000042032	Mat2b	protein_coding	1446	709	698	2803	2274	1666	2243	2658	1695	1691.96	3249.85	0.941675	0.336818	-2.79579	0.00517723	0.0917518
ENSMUSG00000023019	Gpd1	protein_coding	21	4	88	503	298	173	527	308	140	206.365	396.376	0.941672	0.394698	-2.38581	0.0170417	NA
ENSMUSG00000038900	Rpl12	protein_coding	944	344	2685	1956	2463	1208	3952	2536	4861	2176.98	4174.68	0.939339	0.372088	-2.52451	0.011586	0.140361
ENSMUSG00000056536	Pign	protein_coding	1373	425	1275	1725	2668	2631	2508	1972	2994	1777.31	3406.82	0.938729	0.325331	-2.88546	0.00390839	0.0778773
ENSMUSG00000034127	Tspan8	protein_coding	411	3	93	445	761	361	871	615	837	441.946	846.8	0.938151	0.404449	-2.31958	0.0203638	0.189846
ENSMUSG00000031068	Glrx3	protein_coding	485	101	648	1342	1035	1110	1476	507	1917	828.841	1587.76	0.93783	0.385646	-2.43184	0.0150222	0.162217
ENSMUSG00000029446	Psph	protein_coding	3397	2076	1849	5790	7544	6115	8248	2915	6830	4393.78	8412.7	0.937107	0.26109	-3.58921	0.000331685	0.0166412
ENSMUSG00000046585	Cfap58	protein_coding	814	454	858	1156	1794	964	1573	1119	3053	1191.85	2279.76	0.935683	0.341977	-2.7361	0.0062172	0.0988779
ENSMUSG00000058546	Rpl23a	protein_coding	1265	449	1864	1651	2682	2110	3631	1797	3985	1965.39	3753.76	0.933518	0.338515	-2.75769	0.00582117	0.0961911
ENSMUSG00000028832	Stmn1	protein_coding	210	4	102	233	219	431	584	318	659	273.209	521.683	0.933171	0.403459	-2.31293	0.0207265	NA
ENSMUSG00000031027	Stk33	protein_coding	442	214	322	965	880	878	1268	583	783	629.265	1201.38	0.932954	0.35812	-2.60514	0.0091837	0.122979
ENSMUSG00000022300	Dcaf13	protein_coding	168	30	210	296	356	371	603	460	401	300.54	573.698	0.932735	0.407813	-2.28716	0.0221863	NA
ENSMUSG00000031570	Plpp5	protein_coding	724	175	269	618	1131	1674	1114	1055	906	777.102	1482.49	0.931845	0.384701	-2.42226	0.0154243	0.163157
ENSMUSG00000099342	Gm18180	processed_pseudogene	21	2	1	20	177	32	207	246	150	94.948	181.11	0.93166	0.356111	-2.6162	0.00889132	NA
ENSMUSG00000015053	Gata2	protein_coding	100	29	6	125	110	298	140	602	118	179.117	341.508	0.931016	0.386	-2.41196	NA	NA
ENSMUSG00000026696	Vamp4	protein_coding	552	421	567	826	981	834	1346	1218	1312	853.222	1626.63	0.930897	0.340448	-2.73433	0.00625079	0.0988779
ENSMUSG00000020911	Krt19	protein_coding	73	3	2	1	0	0	63	844	12	149.201	283.567	0.926435	0.332642	-2.78508	NA	NA
ENSMUSG00000016409	Nkap	protein_coding	169	1	136	356	174	439	628	455	598	299.801	569.611	0.925972	0.399013	-2.32066	0.0203053	NA
ENSMUSG00000105779	Gm6439	processed_pseudogene	72	2	31	161	284	100	212	252	343	148.707	282.513	0.925842	0.389447	-2.37733	0.0174387	NA
ENSMUSG00000053070	9230110C19Rik	protein_coding	583	137	395	940	2021	914	1163	677	1289	794.252	1508.63	0.925569	0.378089	-2.44802	0.0143644	0.158728
ENSMUSG00000041120	Nbl1	protein_coding	139	15	68	105	92	528	113	538	522	227.741	432.221	0.924372	0.396825	-2.32942	0.0198367	NA
ENSMUSG00000020267	Hint1	protein_coding	737	501	1972	1615	2254	1455	2412	2818	3078	1803.77	3423.25	0.924353	0.359872	-2.56856	0.0102122	0.130228
ENSMUSG00000032291	Crabp1	protein_coding	0	0	3	72	103	2	168	413	79	104.201	197.729	0.924157	0.336237	-2.74853	0.00598631	NA
ENSMUSG00000048249	Crebrf	protein_coding	572	391	406	1592	1662	1577	1349	1137	885	962.546	1826.31	0.924006	0.341134	-2.70863	0.00675622	0.102311
ENSMUSG00000019214	Chtf18	protein_coding	345	19	367	1188	527	1303	638	387	2033	635.645	1205.46	0.923285	0.407874	-2.26365	0.0235955	0.205973
ENSMUSG00000067017	Gm3608	pseudogene	616	323	638	807	1377	1399	1570	960	1553	936.449	1775.6	0.923033	0.343379	-2.68809	0.00718626	0.106233
ENSMUSG00000028292	Rars2	protein_coding	456	9	151	1014	907	848	1220	361	933	554.461	1051.3	0.923017	0.408278	-2.26076	0.0237744	0.206808
ENSMUSG00000021760	Gpx8	protein_coding	231	44	307	461	325	492	838	658	395	394.893	748.464	0.922472	0.406335	-2.27023	0.0231938	0.204262
ENSMUSG00000049382	Krt8	protein_coding	3057	290	1493	4670	1933	4156	2700	5305	3027	2792.42	5292.49	0.92243	0.379292	-2.43198	0.0150165	0.162217
ENSMUSG00000005716	Pvalb	protein_coding	3955	5709	10086	12734	16275	10771	22020	6828	25898	11411	21622.1	0.922084	0.304154	-3.03163	0.00243235	0.0599236
ENSMUSG00000021803	Cdhr1	protein_coding	360	11	49	612	742	824	588	196	1296	429.407	813.45	0.921707	0.406922	-2.26507	0.0235085	0.205723
ENSMUSG00000052310	Slc39a1	protein_coding	1162	278	1073	1674	1254	1868	1660	1583	3045	1374.67	2601.9	0.920477	0.348902	-2.63821	0.00833451	0.116413
ENSMUSG00000004096	Cwc15	protein_coding	1042	480	1614	1702	2313	2104	2943	2096	2653	1749.72	3300.55	0.915585	0.330844	-2.76742	0.00565022	0.0951344
ENSMUSG00000089791	Gm3555	processed_pseudogene	112	4	140	95	279	116	403	560	302	226.15	426.588	0.915566	0.395678	-2.31392	0.0206722	NA
ENSMUSG00000032383	Ppib	protein_coding	5277	2130	5137	7638	6759	7258	10074	6692	11293	6346.54	11965.7	0.914863	0.240138	-3.80973	0.000139116	0.00946561
ENSMUSG00000039795	Zfand1	protein_coding	308	51	187	851	506	531	707	373	627	401.178	756.14	0.91441	0.399331	-2.28985	0.0220298	0.198341
ENSMUSG00000026526	Fh1	protein_coding	1463	221	2261	2085	3479	1471	3422	2865	4246	2225.7	4194.63	0.914284	0.377016	-2.42506	0.015306	0.163061
ENSMUSG00000036879	Phkb	protein_coding	509	381	400	1345	1639	1250	1588	594	1295	878.565	1655.51	0.914058	0.336808	-2.71388	0.00664998	0.101165
ENSMUSG00000003429	Rps11	protein_coding	3200	2013	3963	3898	4947	2348	9415	5647	6459	4451.43	8382.1	0.913043	0.290879	-3.13891	0.00169576	0.0495462
ENSMUSG00000024997	Prdx3	protein_coding	1275	1046	1197	3735	2312	2360	2610	2321	3365	2054.55	3868.71	0.913027	0.282251	-3.23481	0.00121724	0.0393878
ENSMUSG00000091383	Hist1h2al	processed_pseudogene	406	130	213	796	463	679	762	372	1049	473.123	890.689	0.912706	0.383142	-2.38216	0.0172114	0.174485
ENSMUSG00000080893	Gm15920	processed_pseudogene	1089	1496	1473	2223	2254	2206	3332	2915	3717	2199.39	4138.61	0.912038	0.298	-3.06053	0.00220947	0.057304
ENSMUSG00000074578	Zfos1	lncRNA	764	172	1915	1592	2112	1391	3944	1788	2496	1660.08	3122.67	0.911525	0.384519	-2.37056	0.0177613	0.177506
ENSMUSG00000065126	Snord104	snoRNA	161	97	279	401	428	631	641	342	798	375.436	706.039	0.911179	0.397082	-2.29469	0.0217511	0.196912
ENSMUSG00000031432	Prps1	protein_coding	865	418	618	1326	967	1029	1506	1164	1874	1000.98	1881.8	0.910705	0.317135	-2.87166	0.00408323	0.0795348
ENSMUSG00000099998	Gm6501	processed_pseudogene	457	280	116	673	363	405	634	795	1018	499.815	938.587	0.909098	0.39428	-2.30572	0.0211264	0.193607
ENSMUSG00000028293	Slc35a1	protein_coding	60	159	143	621	631	498	508	724	178	375.027	704.205	0.909001	0.408211	-2.22679	0.025961	0.217085
ENSMUSG00000060419	Rps16-ps2	processed_pseudogene	4532	3385	10387	9042	13061	9090	17120	11336	15519	9752.86	18308.6	0.908627	0.29523	-3.07769	0.00208608	0.0552617
ENSMUSG00000030750	Nsmce1	protein_coding	431	560	664	1310	1867	1081	2010	881	1749	1062.25	1993.55	0.908213	0.34706	-2.61688	0.00887385	0.120758
ENSMUSG00000066491	Gm6265	processed_pseudogene	723	531	1900	1516	2503	1609	2825	2523	2762	1790.03	3358.63	0.907889	0.356232	-2.54859	0.0108161	0.135268
ENSMUSG00000031320	Rps4x	protein_coding	1423	782	2424	2495	2976	2747	4430	2716	4063	2478.65	4644.36	0.905928	0.309669	-2.92548	0.00343929	0.0727474
ENSMUSG00000066553	Gm6969	processed_pseudogene	1045	1510	1953	3526	2341	1945	3583	3084	4706	2485.1	4656.12	0.905823	0.311553	-2.90745	0.00364393	0.0755812
ENSMUSG00000028329	Xpa	protein_coding	595	225	1219	1176	983	807	1765	1534	2085	1094.43	2050.31	0.905661	0.371545	-2.43756	0.014787	0.16165
ENSMUSG00000081094	Rpl19-ps11	processed_pseudogene	1036	815	3056	3553	4191	2146	5906	2220	5454	2854.5	5347.33	0.905579	0.347622	-2.60506	0.00918569	0.122979
ENSMUSG00000001039	B9d1	protein_coding	1002	795	1392	2342	1814	1959	2333	2405	2732	1756.89	3290.38	0.905225	0.306147	-2.95683	0.00310821	0.0686155
ENSMUSG00000023156	Rpp14	protein_coding	601	598	597	1255	962	548	1418	1489	1668	978.942	1833.17	0.905048	0.352027	-2.57096	0.0101417	0.129959
ENSMUSG00000078941	Ak6	protein_coding	92	12	52	215	151	175	309	351	106	157.343	294.627	0.904978	0.398622	-2.27027	0.0231914	NA
ENSMUSG00000053279	Aldh1a1	protein_coding	343	8	188	389	251	385	379	801	774	376.465	704.214	0.903497	0.406416	-2.22308	0.0262103	0.218433
ENSMUSG00000026650	Meig1	protein_coding	198	358	228	1332	1554	436	738	439	1708	676.634	1265.31	0.903041	0.395861	-2.28121	0.022536	0.200963
ENSMUSG00000051255	Gm6563	processed_pseudogene	930	807	799	1649	1821	1550	1700	1877	2453	1419.34	2652.42	0.902093	0.310483	-2.90545	0.00366722	0.0755812
ENSMUSG00000083116	Gm13410	processed_pseudogene	196	5	41	213	379	228	139	284	992	241.719	451.474	0.901316	0.396124	-2.27534	0.0228856	NA
ENSMUSG00000044217	Aqp5	protein_coding	73	2	4	209	113	144	36	370	469	150.43	280.953	0.901239	0.370287	-2.43389	0.0149375	NA
ENSMUSG00000029066	Mrpl20	protein_coding	1105	787	1425	1417	1911	1210	2285	2306	3339	1677.85	3133.01	0.900933	0.315864	-2.85228	0.00434072	0.0822914
ENSMUSG00000064307	Lrrc51	protein_coding	850	634	938	1799	1881	1377	2151	1529	2112	1362.8	2544.52	0.900819	0.303485	-2.96825	0.002995	0.0677044
ENSMUSG00000028164	Manba	protein_coding	631	157	466	654	630	995	820	1319	949	709.004	1323.08	0.900033	0.385923	-2.33216	0.0196925	0.186836
ENSMUSG00000032381	Fam96a	protein_coding	341	564	726	1626	2034	997	2178	793	1882	1108.59	2066.56	0.898505	0.362227	-2.4805	0.0131197	0.150151
ENSMUSG00000040740	Slc25a34	protein_coding	227	4	65	70	301	245	669	226	677	244.526	455.481	0.897403	0.396699	-2.26218	0.0236864	NA
ENSMUSG00000015668	Pdzd11	protein_coding	738	223	740	905	987	1474	1481	964	1910	948.602	1766.77	0.897243	0.356413	-2.51742	0.0118217	0.142657
ENSMUSG00000008683	Rps15a	protein_coding	240	510	1686	1135	1583	927	1685	2309	3171	1435.43	2671.92	0.896395	0.389267	-2.30278	0.0212913	0.194579
ENSMUSG00000007097	Atp1a2	protein_coding	1869	300	246	1173	1467	1471	1036	2893	1696	1318.38	2453.83	0.896271	0.396058	-2.26298	0.0236369	0.206153
ENSMUSG00000027341	Tmem230	protein_coding	175	159	165	502	459	606	400	526	554	364.965	678.905	0.895451	0.394355	-2.27067	0.0231668	0.204205
ENSMUSG00000097906	Gm9625	processed_pseudogene	1162	467	1219	1614	1605	2300	2940	1757	2006	1543.36	2868.84	0.894391	0.323952	-2.76087	0.00576474	0.0954687
ENSMUSG00000092416	Zfp141	protein_coding	158	147	37	361	141	539	613	704	113	309.442	574.418	0.892432	0.40532	-2.2018	0.0276794	NA
ENSMUSG00000064246	Chil1	protein_coding	1	3	26	144	353	18	228	502	60	155.377	288.405	0.892321	0.360235	-2.47705	0.0132474	NA
ENSMUSG00000039607	Rbms3	protein_coding	35	157	14	386	163	424	369	778	114	278.712	517.176	0.891881	0.395522	-2.25495	0.0241367	NA
ENSMUSG00000070583	Fv1	protein_coding	110	3	39	60	215	122	147	391	362	158.881	294.75	0.891541	0.385757	-2.31115	0.0208247	NA
ENSMUSG00000081049	Rps24-ps3	processed_pseudogene	1790	2703	2583	3731	4332	3161	5843	5182	5888	3774.85	6997.97	0.890517	0.292439	-3.04514	0.00232576	0.0586398
ENSMUSG00000021040	Slirp	protein_coding	621	42	1203	803	2989	1715	2671	1610	1793	1366.67	2533.56	0.890508	0.404621	-2.20085	0.027747	0.224096
ENSMUSG00000004637	Wwox	protein_coding	577	551	319	611	860	1387	1245	886	1866	849.265	1574.1	0.890244	0.363613	-2.44833	0.0143521	0.158728
ENSMUSG00000006333	Rps9	protein_coding	8459	4623	13877	14740	18912	10146	23377	15600	22842	13765.5	25472.6	0.887894	0.279459	-3.17719	0.00148711	0.0454552
ENSMUSG00000071252	2210408I21Rik	protein_coding	714	152	311	824	1274	567	870	1070	998	702.141	1296.68	0.884985	0.387638	-2.28302	0.0224293	0.200371
ENSMUSG00000031176	Dynlt3	protein_coding	1652	1146	1153	2785	2458	2475	3342	1798	4124	2104.73	3886.87	0.884976	0.258592	-3.42228	0.000620986	0.0251033
ENSMUSG00000067365	Tmem128	protein_coding	784	150	477	414	1206	647	1287	1129	1213	766.781	1415.48	0.884405	0.389052	-2.27323	0.0230123	0.203565
ENSMUSG00000084098	Gm13422	processed_pseudogene	120	5	48	273	9	298	234	616	248	207.995	383.957	0.884395	0.380888	-2.32193	NA	NA
ENSMUSG00000072407	Gm6419	processed_pseudogene	222	169	212	305	745	479	483	470	904	407.118	751.258	0.883859	0.395314	-2.23584	0.0253621	0.213514
ENSMUSG00000060862	Zbtb40	protein_coding	855	552	288	1923	1012	1063	1179	1866	1038	1038.2	1915.25	0.883444	0.376899	-2.34398	0.0190791	0.1833
ENSMUSG00000068263	Efcc1	protein_coding	1	1	1	81	109	69	127	427	1	102.367	188.814	0.883218	0.340877	-2.59102	0.00956925	NA
ENSMUSG00000075229	Ccdc58	protein_coding	129	114	71	130	114	172	572	117	638	204.291	376.798	0.883164	0.408189	-2.16362	0.0304939	NA
ENSMUSG00000021871	Pnp	protein_coding	338	229	306	346	443	261	1213	260	1308	470.3	867.267	0.882894	0.392004	-2.25226	0.0243059	0.209363
ENSMUSG00000066705	Fxyd6	protein_coding	2	205	6	127	86	46	63	1242	421	294.895	543.626	0.88241	0.366334	-2.40876	0.0160068	NA
ENSMUSG00000031422	Morf4l2	protein_coding	3958	2543	3077	5230	5453	6636	7110	5799	7749	4919.22	9068.21	0.882389	0.225667	-3.91014	9.22435e-05	0.00789954
ENSMUSG00000024477	Pggt1b	protein_coding	595	386	288	641	700	415	868	1092	1219	667.901	1231.16	0.882317	0.371748	-2.37343	0.0176237	0.176664
ENSMUSG00000037742	Eef1a1	protein_coding	61063	47769	96584	115375	145968	103261	183309	104215	180231	106610	196135	0.87951	0.231711	-3.79572	0.000147213	0.00981485
ENSMUSG00000035305	Ror1	protein_coding	303	182	19	619	621	421	878	423	606	405.149	745.279	0.879327	0.408113	-2.15461	0.031192	0.238001
ENSMUSG00000015747	Vps45	protein_coding	1053	321	307	1673	1306	1037	1163	915	2098	970.87	1785.76	0.879187	0.359964	-2.44243	0.0145887	0.16067
ENSMUSG00000080877	Rpl22-ps1	processed_pseudogene	48	5	180	340	201	67	673	266	452	225.652	415.01	0.879049	0.39491	-2.22595	0.0260176	NA
ENSMUSG00000104271	Gm37891	TEC	3	19	3	183	4	2	266	169	444	110.274	202.741	0.878546	0.341647	-2.5715	NA	NA
ENSMUSG00000056313	1810011O10Rik	protein_coding	409	5	340	1421	796	974	943	924	898	665.25	1222.64	0.878037	0.408192	-2.15104	0.0314733	0.239033
ENSMUSG00000018932	Map2k3	protein_coding	368	5	159	610	669	720	433	626	1020	456.793	839.053	0.877222	0.40714	-2.15459	0.0311936	0.238001
ENSMUSG00000028271	Gtf2b	protein_coding	424	435	718	1790	1852	1152	1170	1403	1355	1058.51	1944.31	0.877221	0.35522	-2.46952	0.0135296	0.152557
ENSMUSG00000097657	Gm7389	processed_pseudogene	479	37	434	618	1341	403	643	910	1453	646.267	1186.29	0.876257	0.406671	-2.15471	0.0311846	0.238001
ENSMUSG00000022025	Lect1	protein_coding	375	379	166	621	476	1808	511	1738	459	724.264	1329.24	0.876013	0.406796	-2.15344	NA	NA
ENSMUSG00000054519	Zfp867	protein_coding	115	6	162	581	643	386	423	365	485	309.985	568.183	0.874159	0.406895	-2.14836	0.0316848	NA
ENSMUSG00000057337	Chst3	protein_coding	50	3	41	259	421	190	120	280	261	163.771	300.096	0.873745	0.394789	-2.2132	0.026884	NA
ENSMUSG00000063696	Gm8730	processed_pseudogene	1834	1779	3455	3167	2694	2874	6202	5798	3920	3489.07	6387.22	0.872347	0.313599	-2.78173	0.00540704	0.0932527
ENSMUSG00000029413	Naaa	protein_coding	666	16	21	1031	291	838	573	1338	681	575.542	1052.26	0.8705	0.402096	-2.1649	NA	NA
ENSMUSG00000036398	Ppp1r11	protein_coding	1691	1276	1306	2674	2517	2392	3800	2634	3049	2219.09	4055.19	0.869802	0.267119	-3.25624	0.00112899	0.0377104
ENSMUSG00000064145	Arih2	protein_coding	1367	1065	751	2166	2463	1727	2351	2424	2424	1756.14	3208.82	0.869631	0.314954	-2.76113	0.00576009	0.0954687
ENSMUSG00000034614	Pik3ip1	protein_coding	404	195	397	506	784	736	639	1068	773	591.558	1080.32	0.868873	0.386454	-2.24832	0.0245558	0.209817
ENSMUSG00000022032	Scara5	protein_coding	100	0	12	97	1	163	233	711	266	191.565	349.671	0.868164	0.34827	-2.49279	NA	NA
ENSMUSG00000074129	Rpl13a	protein_coding	2229	1611	4707	4009	5881	3714	5881	6006	7885	4438.6	8095.54	0.867021	0.314048	-2.76079	0.00576618	0.0954687
ENSMUSG00000083169	Gm6580	processed_pseudogene	127	3	78	294	269	164	399	194	529	199.901	364.482	0.866565	0.398681	-2.17358	0.0297367	NA
ENSMUSG00000057561	Eif1a	protein_coding	1273	840	852	1514	1542	1687	2056	2264	2191	1513.16	2757.71	0.86591	0.309049	-2.80186	0.00508094	0.0914385
ENSMUSG00000062353	Gm15772	processed_pseudogene	2058	2007	3163	3693	5477	4130	5934	3158	8631	3879.08	7064.89	0.864953	0.283335	-3.05276	0.00226749	0.057938
ENSMUSG00000024446	Rpp21	protein_coding	533	8	122	778	616	155	753	882	748	477.55	869.726	0.864908	0.405088	-2.13511	0.0327518	0.245737
ENSMUSG00000036478	Btg1	protein_coding	3135	1401	1825	5669	5029	5113	5498	3648	4255	3564.98	6492.33	0.864841	0.251028	-3.4452	0.000570642	0.0242255
ENSMUSG00000028044	Cks1b	protein_coding	193	233	458	444	286	195	569	1459	415	513.245	934.596	0.864695	0.406661	-2.12633	0.0334758	0.249474
ENSMUSG00000089889	0610040B10Rik	lncRNA	0	1	1	72	1	33	153	196	115	64.7746	117.887	0.863906	0.327444	-2.63833	0.00833154	NA
ENSMUSG00000020424	Gatsl3	protein_coding	130	3	7	306	560	354	378	354	224	230.406	419.25	0.863633	0.392524	-2.20021	0.0277923	NA
ENSMUSG00000026080	Chst10	protein_coding	194	184	78	632	751	339	929	427	239	381.005	692.737	0.862496	0.406416	-2.1222	0.033821	0.250524
ENSMUSG00000038526	Car14	protein_coding	108	202	214	179	154	364	159	644	1127	344.904	626.857	0.86194	0.408276	-2.11117	0.0347576	0.253227
ENSMUSG00000024539	Ptpn2	protein_coding	222	56	366	559	530	657	954	429	622	438.112	796.189	0.861811	0.401539	-2.14627	0.0318515	0.241169
ENSMUSG00000086158	Ccpg1os	protein_coding	402	235	283	1293	1058	994	810	803	611	650.644	1182.41	0.861787	0.365465	-2.35805	0.0183711	0.181135
ENSMUSG00000033863	Klf9	protein_coding	244	119	152	877	701	317	498	550	413	391.794	711.731	0.861238	0.399623	-2.15513	0.0311518	0.238001
ENSMUSG00000021007	Spata7	protein_coding	642	636	410	1260	1202	1112	1295	873	2222	973.524	1768.48	0.861224	0.33909	-2.53981	0.0110912	0.136842
ENSMUSG00000039457	Ppl	protein_coding	449	9	163	625	309	546	342	968	761	442.814	804.357	0.861136	0.406332	-2.11929	0.034066	0.251047
ENSMUSG00000036775	Decr2	protein_coding	454	176	344	209	519	467	750	1170	539	523.454	950.385	0.860451	0.400179	-2.15016	0.0315423	0.239375
ENSMUSG00000028691	Prdx1	protein_coding	698	263	1239	1009	1879	1343	2075	1325	2243	1235.79	2243.59	0.86038	0.365427	-2.35445	0.0185501	0.181554
ENSMUSG00000032436	Cmtm7	protein_coding	1846	1009	1078	2817	2784	1369	3359	2611	2742	2041.26	3704.92	0.859985	0.311449	-2.76123	0.00575835	0.0954687
ENSMUSG00000064090	Vrk2	protein_coding	137	72	97	134	124	344	413	162	639	209.369	379.989	0.859907	0.408242	-2.10636	0.0351728	NA
ENSMUSG00000059479	B3gnt8	protein_coding	1086	231	1340	1112	1938	1137	2526	1147	3316	1388.7	2518.15	0.858632	0.369687	-2.32259	0.020201	0.189391
ENSMUSG00000056486	Chn1	protein_coding	552	247	226	1083	758	652	740	1068	652	627.279	1137.36	0.858508	0.384945	-2.23021	0.0257337	0.215729
ENSMUSG00000021606	Ndufs6	protein_coding	198	142	1236	1979	2197	1148	2667	815	1767	1189.03	2155.27	0.858085	0.399189	-2.14957	0.0315894	0.239549
ENSMUSG00000031167	Rbm3	protein_coding	356	274	330	662	783	1012	822	921	645	608.364	1101.22	0.856096	0.376204	-2.27561	0.0228691	0.20266
ENSMUSG00000037826	Ppm1k	protein_coding	194	8	37	216	97	222	292	298	462	185.614	335.792	0.85526	0.398243	-2.14758	0.0317468	NA
ENSMUSG00000026097	Ormdl1	protein_coding	105	3	101	169	195	179	291	419	274	188.166	340.238	0.854541	0.395145	-2.1626	NA	NA
ENSMUSG00000079537	C030048H21Rik	na	391	12	132	483	592	667	326	450	1213	414.375	749.265	0.854538	0.40782	-2.09538	0.0361371	0.256933
ENSMUSG00000028716	Pdzk1ip1	protein_coding	129	2	14	75	435	11	749	240	354	202.27	365.571	0.853866	0.370113	-2.30704	0.0210526	NA
ENSMUSG00000082491	Gm5909	processed_pseudogene	224	54	203	381	257	466	533	615	268	320.609	579.291	0.853472	0.407523	-2.09429	0.0362339	NA
ENSMUSG00000022428	Cby1	protein_coding	1022	552	1384	1697	2315	1740	2613	1517	2881	1595.84	2883.06	0.853285	0.316163	-2.69887	0.00695743	0.103621
ENSMUSG00000074166	AW146154	protein_coding	80	41	61	408	195	380	438	187	147	187.831	339.316	0.853191	0.407848	-2.09193	0.0364444	NA
ENSMUSG00000020541	Tom1l1	protein_coding	202	10	258	307	606	515	906	397	534	373.134	674.024	0.853107	0.407683	-2.09258	0.036387	0.257456
ENSMUSG00000021069	Pygl	protein_coding	2434	1414	1939	2615	2662	3278	4368	2319	6625	2798.63	5053.49	0.852558	0.261419	-3.26127	0.00110913	0.0374879
ENSMUSG00000025209	Peo1	protein_coding	724	350	611	1274	1212	1311	1521	1188	1107	954.133	1722.53	0.852264	0.336031	-2.53626	0.0112042	0.137581
ENSMUSG00000049460	Gm8396	processed_pseudogene	5	4	1	103	196	63	56	190	121	78.4922	141.667	0.851884	0.364314	-2.33832	0.0193706	NA
ENSMUSG00000020283	Pex13	protein_coding	529	360	292	730	601	550	703	1215	902	642.646	1159.35	0.851224	0.379118	-2.24527	0.0247505	0.21118
ENSMUSG00000020074	Ccar1	protein_coding	1570	1026	1456	4165	3091	3022	2785	2660	3286	2335.99	4213.08	0.850842	0.27168	-3.13179	0.00173747	0.0503207
ENSMUSG00000096981	Gm16845	lncRNA	116	1	7	304	109	171	282	488	135	176.894	318.947	0.850426	0.374344	-2.27178	0.0231	NA
ENSMUSG00000095789	Nupr1l	protein_coding	33	93	189	355	481	114	704	630	102	298.914	538.317	0.848727	0.40228	-2.10979	0.0348762	NA
ENSMUSG00000029600	Rita1	protein_coding	511	183	708	994	1375	1030	1270	1119	1034	847.479	1526.05	0.848551	0.372986	-2.27502	0.0229048	0.202796
ENSMUSG00000030659	Nucb2	protein_coding	587	368	458	955	351	804	781	1304	1326	746.178	1342.91	0.847767	0.375992	-2.25475	0.024149	0.208969
ENSMUSG00000060961	Slc4a4	protein_coding	1095	766	582	1816	2150	1253	1372	2048	2104	1384.49	2491.15	0.847453	0.342284	-2.47587	0.013291	0.151551
ENSMUSG00000085939	Cd63-ps	transcribed_processed_pseudogene	1532	690	1757	1751	2771	1269	3113	1817	4674	1976.22	3553.84	0.846639	0.328464	-2.57757	0.00994982	0.128533
ENSMUSG00000084319	Tpt1-ps3	processed_pseudogene	12915	12080	17847	23496	32330	21361	37028	23763	33618	22252.8	39992.8	0.845754	0.234525	-3.60624	0.000310665	0.015908
ENSMUSG00000036975	Tmem177	protein_coding	11	3	25	388	313	347	28	412	93	168.484	302.589	0.844742	0.382768	-2.20693	0.0273189	NA
ENSMUSG00000045503	Sys1	protein_coding	494	471	1284	1093	1218	354	1118	2365	2274	1194.52	2143.85	0.843774	0.389131	-2.16835	0.0301317	0.234583
ENSMUSG00000028441	1110017D15Rik	protein_coding	4831	2394	5853	8633	10854	5752	9881	6764	12233	6832.39	12259.5	0.843441	0.271478	-3.10685	0.00189093	0.0520347
ENSMUSG00000014177	Tvp23b	protein_coding	497	388	208	1237	1182	711	1092	692	1042	705.19	1264.93	0.842972	0.366575	-2.29959	0.0214713	0.195326
ENSMUSG00000034118	Tpst1	protein_coding	592	63	308	496	704	759	565	901	1033	561.848	1007.74	0.842871	0.401345	-2.10012	0.0357186	0.256107
ENSMUSG00000061186	Sfmbt2	protein_coding	12	2	1	1	4	3	87	193	42	45.048	80.7892	0.842698	0.318388	-2.64677	0.00812657	NA
ENSMUSG00000022759	Lrrc74b	protein_coding	1010	641	889	1866	2648	1182	1985	1532	2377	1439.76	2582.04	0.842688	0.32307	-2.60838	0.00909731	0.122456
ENSMUSG00000041481	Serpina3g	protein_coding	245	12	197	340	775	447	285	465	985	373.408	669.409	0.842136	0.407503	-2.06658	0.0387739	0.265482
ENSMUSG00000021927	Gm5803	processed_pseudogene	154	4	5	76	66	11	129	671	105	157.598	282.43	0.841644	0.359872	-2.33873	NA	NA
ENSMUSG00000109511	Nup62	protein_coding	1516	686	1491	2166	3513	3316	3306	2308	2479	2110.94	3782.44	0.841432	0.309122	-2.72201	0.00648871	0.100091
ENSMUSG00000010067	Rassf1	protein_coding	713	312	110	1829	692	968	674	648	1976	761.767	1363.67	0.840068	0.395405	-2.12458	0.033622	0.249834
ENSMUSG00000021963	Sap18	protein_coding	654	658	557	914	1209	885	1130	1414	1942	996.74	1783.56	0.839472	0.346143	-2.42521	0.0152994	0.163061
ENSMUSG00000081816	Gm15528	processed_pseudogene	33	5	6	8	8	41	115	331	14	74.4083	133.131	0.83931	0.338618	-2.47863	0.0131887	NA
ENSMUSG00000031351	Zfp185	protein_coding	0	2	1	103	8	44	89	187	128	62.4834	111.766	0.838939	0.335031	-2.50407	0.0122775	NA
ENSMUSG00000050299	Gm9843	processed_pseudogene	9121	5548	15397	16000	18104	11121	28016	14784	24457	14732.8	26347.2	0.838616	0.268829	-3.11951	0.00181153	0.05127
ENSMUSG00000040557	Wbscr27	protein_coding	595	759	581	1051	1404	821	1537	1241	2085	1056.81	1889.49	0.838283	0.343541	-2.44012	0.0146823	0.161198
ENSMUSG00000034218	Atm	protein_coding	112	77	49	408	507	270	269	298	269	226.278	404.542	0.838193	0.408019	-2.0543	0.0399468	NA
ENSMUSG00000091020	Gm5828	processed_pseudogene	226	87	295	356	258	420	487	818	347	366.768	655.619	0.837989	0.406279	-2.06259	0.0391513	0.266755
ENSMUSG00000020459	Mtif2	protein_coding	737	431	176	1152	1014	1062	639	1559	1018	831.014	1484.71	0.837233	0.390302	-2.14509	0.0319456	0.241683
ENSMUSG00000019297	Nop9	protein_coding	1068	623	553	940	1627	1182	1785	1299	2091	1153.98	2061.4	0.837012	0.328896	-2.54491	0.0109305	0.13607
ENSMUSG00000024538	Ppic	protein_coding	54	78	275	794	1001	502	435	626	351	418.688	747.857	0.836886	0.407823	-2.05208	0.0401618	0.27067
ENSMUSG00000014313	Cox6c	protein_coding	456	304	739	1001	1036	797	1173	667	2159	834.197	1489.79	0.836648	0.362104	-2.31052	0.0208595	0.192224
ENSMUSG00000021646	Mccc2	protein_coding	312	140	423	366	452	631	743	787	718	488.123	871.629	0.836469	0.391563	-2.13623	0.0326607	0.245239
ENSMUSG00000044807	Zfp354c	protein_coding	527	71	228	949	579	1100	699	610	827	547.294	977.168	0.83629	0.394845	-2.11802	0.0341731	0.251407
ENSMUSG00000080727	C920021L13Rik	lncRNA	137	3	5	176	128	2	407	244	632	174.092	310.795	0.836114	0.360793	-2.31743	NA	NA
ENSMUSG00000029622	Arpc1b	protein_coding	58	2	7	0	104	70	10	584	493	159.654	284.979	0.835912	0.334454	-2.49934	0.0124426	NA
ENSMUSG00000049439	Cyp20a1	protein_coding	489	79	302	706	411	627	675	462	1266	493.954	881.506	0.835593	0.395639	-2.11201	0.0346858	0.253227
ENSMUSG00000025159	Mms19	protein_coding	1076	520	643	1609	1390	2264	1230	1677	1989	1268.82	2264.3	0.83558	0.333275	-2.50718	0.01217	0.143693
ENSMUSG00000022913	Psmg1	protein_coding	390	291	622	899	783	1570	1069	963	1212	797.078	1422.27	0.835398	0.365114	-2.28805	0.0221348	0.198889
ENSMUSG00000017144	Rnd3	protein_coding	829	168	365	870	852	1142	868	1197	1008	757.044	1350.12	0.834642	0.381071	-2.19025	0.0285059	0.22727
ENSMUSG00000069972	Rps13-ps2	processed_pseudogene	570	519	1053	2370	1726	1144	1874	1373	1953	1277.79	2277.94	0.834078	0.3411	-2.44526	0.014475	0.159771
ENSMUSG00000067344	Rps25-ps1	processed_pseudogene	847	193	1240	1487	2449	863	3174	445	3409	1358	2420.92	0.834071	0.393929	-2.11731	0.0342332	0.251407
ENSMUSG00000083019	Gm6222	transcribed_processed_pseudogene	171	6	198	270	123	374	478	186	1105	279.861	498.837	0.83386	0.401583	-2.07643	0.0378539	NA
ENSMUSG00000035394	Cfap53	protein_coding	707	753	609	1336	2415	1210	2378	823	2288	1248.53	2225.33	0.833788	0.346184	-2.40851	0.0160177	0.167494
ENSMUSG00000023027	Atf1	protein_coding	183	66	74	273	559	242	295	576	175	264.885	472.084	0.833676	0.407627	-2.04519	0.0408357	NA
ENSMUSG00000020953	Coch	protein_coding	189	2	4	56	35	55	16	673	498	184.319	328.461	0.833521	0.356373	-2.3389	0.0193404	NA
ENSMUSG00000002477	Snrpd1	protein_coding	359	31	254	479	789	258	1082	378	646	423.844	755.184	0.833297	0.4078	-2.0434	0.0410133	0.272824
ENSMUSG00000021939	Ctsb	protein_coding	5056	1266	4505	6545	6727	7399	9662	5233	8267	5493.93	9788.37	0.833231	0.287169	-2.90153	0.00371344	0.075904
ENSMUSG00000068739	Sars	protein_coding	4217	2631	4314	6728	8572	7497	8062	5231	11001	5875.41	10461.6	0.832336	0.230025	-3.61846	0.000296358	0.0154302
ENSMUSG00000043483	Gm6863	processed_pseudogene	3456	2276	4352	4980	5333	6487	8725	5047	8166	5020.07	8934.92	0.831748	0.244204	-3.40596	0.000659322	0.0259909
ENSMUSG00000106037	Gm4332	processed_pseudogene	1799	1303	3727	3742	3451	2255	5976	4312	5171	3361.8	5982.11	0.831421	0.313686	-2.65048	0.00803767	0.114393
ENSMUSG00000083061	Gm12191	processed_pseudogene	1252	2416	3679	3954	6080	3146	6397	3962	8297	4063.59	7228.72	0.830984	0.327226	-2.53948	0.0111017	0.136842
ENSMUSG00000084957	Bbip1	protein_coding	703	522	664	1383	1420	1158	1865	866	1770	1040.71	1850.21	0.83012	0.314433	-2.64005	0.00828939	0.116244
ENSMUSG00000025967	Eef1b2	protein_coding	8253	4777	9366	12208	14626	11573	20153	9382	19382	11125.4	19777.3	0.829988	0.226992	-3.65646	0.000255718	0.0138815
ENSMUSG00000084235	Gm15421	transcribed_processed_pseudogene	283	226	59	336	825	341	737	420	710	399.892	710.729	0.829687	0.405676	-2.0452	0.0408356	0.27231
ENSMUSG00000018599	Mief2	protein_coding	729	327	334	986	1396	1071	1172	386	2274	832.811	1479.27	0.828825	0.373128	-2.22129	0.0263314	0.218892
ENSMUSG00000071281	Zfp65	protein_coding	74	10	13	86	168	75	108	177	329	106.326	188.687	0.827502	0.383773	-2.15623	0.0310659	NA
ENSMUSG00000044562	Rasip1	protein_coding	134	0	79	264	186	247	450	382	376	218.484	387.675	0.827322	0.387201	-2.13667	0.0326245	NA
ENSMUSG00000001025	S100a6	protein_coding	412	200	699	446	670	1016	1091	797	1569	710.826	1261.14	0.827155	0.381125	-2.1703	0.0299842	0.234318
ENSMUSG00000032314	Etfa	protein_coding	335	110	1187	1509	1503	1183	1340	1322	1881	1058.38	1877.73	0.827128	0.395003	-2.09398	0.036262	0.256933
ENSMUSG00000023000	Dhh	protein_coding	0	1	3	0	2	1	1	424	111	78.1087	138.403	0.825319	0.302713	-2.72641	0.00640279	NA
ENSMUSG00000086587	Gm11837	lncRNA	177	517	699	928	1094	287	1439	1237	1427	842.618	1491.82	0.824128	0.396397	-2.07905	0.0376129	0.262974
ENSMUSG00000021668	Polk	protein_coding	184	2	100	500	570	244	397	312	658	288.075	509.423	0.822417	0.401108	-2.05036	0.0403291	NA
ENSMUSG00000030556	Lrrc28	protein_coding	600	115	315	1122	715	1073	867	515	1214	631.339	1116.37	0.822324	0.37975	-2.16543	0.0303545	0.235396
ENSMUSG00000096647	Gm6223	processed_pseudogene	23	4	1	103	227	147	83	179	190	97.0149	171.525	0.822139	0.371225	-2.21466	0.0267832	NA
ENSMUSG00000041650	Pcca	protein_coding	292	116	202	487	349	389	339	903	319	378.656	668.693	0.820454	0.406492	-2.01838	NA	NA
ENSMUSG00000027428	Rbbp9	protein_coding	983	254	505	817	1401	989	1178	1273	1406	913.174	1611.37	0.819326	0.36526	-2.24313	0.0248882	0.2112
ENSMUSG00000046721	Rpl14-ps1	processed_pseudogene	9108	5765	16806	15656	22387	14740	29832	15100	25769	15944.6	28134	0.819249	0.276105	-2.96716	0.0030056	0.0677044
ENSMUSG00000036114	Rpp25l	protein_coding	1258	316	435	1308	1304	934	1806	947	1828	1012.16	1785.19	0.818646	0.352723	-2.32093	0.0202905	0.189798
ENSMUSG00000056234	Ncoa4	protein_coding	137	5	70	442	153	98	224	503	214	200.135	352.891	0.818249	0.392564	-2.08437	0.0371267	NA
ENSMUSG00000035762	Tmem161b	protein_coding	360	87	100	442	393	656	534	220	944	356.303	628.121	0.817937	0.404185	-2.02367	0.0430042	0.280133
ENSMUSG00000024248	Cox7a2l	protein_coding	1182	1900	1353	2560	3021	1592	3587	3303	3498	2366.95	4172.44	0.817864	0.326299	-2.50649	0.0121938	0.143693
ENSMUSG00000035376	Hacd2	protein_coding	591	103	666	881	492	721	1463	885	1072	708.367	1248.56	0.817701	0.389117	-2.10143	0.0356035	0.256107
ENSMUSG00000043487	Acot6	protein_coding	78	2	44	83	102	43	246	235	218	113.176	199.386	0.816991	0.378738	-2.15714	0.0309949	NA
ENSMUSG00000020053	Igf1	protein_coding	198	102	49	301	199	481	240	543	315	260.276	458.49	0.816849	0.408077	-2.0017	0.045317	NA
ENSMUSG00000033953	Ppp3r1	protein_coding	449	349	222	1018	722	608	1312	572	756	605.692	1066.88	0.816747	0.373296	-2.18794	0.0286742	0.228062
ENSMUSG00000049285	Mblac1	protein_coding	32	1	108	168	101	96	315	256	347	148.977	262.384	0.816584	0.380822	-2.14426	0.0320117	NA
ENSMUSG00000023074	Mospd1	protein_coding	187	6	15	381	249	237	353	397	211	208.94	367.847	0.816018	0.393959	-2.07133	0.0383281	NA
ENSMUSG00000059070	Rpl18	protein_coding	1390	1032	2309	3306	2681	2445	5720	1568	4249	2469.14	4341.7	0.81425	0.314771	-2.5868	0.00968711	0.127106
ENSMUSG00000080776	Gm12174	processed_pseudogene	2122	1045	3237	3249	4775	3017	4665	3937	5347	3265.9	5738.63	0.813224	0.309579	-2.62688	0.00861728	0.118401
ENSMUSG00000038525	Armc10	protein_coding	666	117	256	1073	1590	865	956	727	797	693.584	1218.55	0.813028	0.385622	-2.10836	0.0350003	0.253605
ENSMUSG00000021395	Spin1	protein_coding	1836	1026	1022	2378	1873	2518	2146	2666	3260	1953.13	3430.53	0.812639	0.299187	-2.71615	0.0066045	0.100782
ENSMUSG00000049536	Tceal1	protein_coding	673	17	568	867	1607	813	1315	938	1538	833.365	1463.7	0.812597	0.407154	-1.9958	0.0459562	0.288759
ENSMUSG00000060260	Pwwp2b	protein_coding	23	5	85	130	690	459	112	316	396	220.422	386.973	0.811964	0.394284	-2.05934	0.0394619	NA
ENSMUSG00000025038	Efhc2	protein_coding	149	282	156	256	232	369	365	594	843	354.014	621.466	0.811867	0.404352	-2.00782	0.044662	0.283053
ENSMUSG00000041225	Arhgap12	protein_coding	475	222	123	268	1255	1044	662	915	631	582.615	1022.38	0.811321	0.403689	-2.00977	0.044456	0.283053
ENSMUSG00000046192	Iqub	protein_coding	818	531	434	1665	1633	906	892	1680	1400	1047.67	1838.23	0.811137	0.365718	-2.21793	0.0265597	0.219589
ENSMUSG00000024261	Syt4	protein_coding	282	341	87	259	510	428	655	746	668	434.134	761.695	0.811074	0.40398	-2.00771	0.0446741	0.283053
ENSMUSG00000059970	Hspa2	protein_coding	8945	4116	6010	10353	6880	9004	12766	9109	17033	8648.15	15167.4	0.810512	0.21047	-3.85095	0.000117658	0.00865791
ENSMUSG00000029587	Zfp12	protein_coding	983	307	701	1271	1713	1328	1272	1377	1657	1085.88	1904.45	0.810506	0.345637	-2.34496	0.0190291	0.183045
ENSMUSG00000033703	Fuk	protein_coding	438	180	141	761	265	557	662	621	657	439.294	770.395	0.810412	0.396322	-2.04483	0.0408712	0.27231
ENSMUSG00000082321	Gm14253	processed_pseudogene	129	5	31	321	409	236	480	243	123	194.618	341.108	0.809582	0.396715	-2.04071	0.0412792	NA
ENSMUSG00000100774	Gm7329	processed_pseudogene	47	4	24	99	77	79	65	262	163	91.8993	161.05	0.809385	0.37324	-2.16854	0.0301179	NA
ENSMUSG00000082044	Snrpert	processed_pseudogene	376	7	322	552	787	607	1238	487	753	506.749	887.961	0.809224	0.407942	-1.98367	0.0472921	0.293258
ENSMUSG00000003929	Zfp81	protein_coding	414	195	241	365	712	568	696	810	548	485.753	851.016	0.808963	0.391997	-2.0637	0.0390465	0.266322
ENSMUSG00000090394	4930523C07Rik	protein_coding	56	2	33	131	4	262	195	128	649	139.113	243.648	0.80854	0.364675	-2.21715	0.0266126	NA
ENSMUSG00000016758	Bik	protein_coding	122	5	3	315	149	6	269	479	268	177.506	310.774	0.807997	0.363493	-2.22287	0.0262249	NA
ENSMUSG00000029198	Grpel1	protein_coding	1463	855	1634	1558	2827	1496	2303	3253	2829	1974.51	3455.35	0.807337	0.337561	-2.39167	0.0167717	0.17194
ENSMUSG00000040952	Rps19	protein_coding	366	15	547	427	610	786	1368	610	1058	583.834	1021.57	0.807155	0.408216	-1.97728	0.0480104	0.295049
ENSMUSG00000021373	Cap2	protein_coding	584	186	146	525	396	1044	882	523	981	523.412	914.8	0.80551	0.393645	-2.04629	0.0407282	0.27231
ENSMUSG00000033940	Brk1	protein_coding	2679	1262	2429	5032	4935	4270	4504	3600	4904	3401.5	5943.73	0.805199	0.254443	-3.16456	0.0015532	0.0468134
ENSMUSG00000060143	Gm10076	lncRNA	1425	1455	3603	2825	5168	2980	5446	3601	6241	3406.95	5953.21	0.805185	0.325299	-2.47521	0.0133158	0.151551
ENSMUSG00000097585	Gm26529	lncRNA	0	0	3	1	2	0	182	46	301	52.1527	91.077	0.804345	0.300544	-2.67629	0.00744413	NA
ENSMUSG00000026558	Uck2	protein_coding	2082	1209	1197	2165	1121	1959	3213	2598	3646	2023.06	3532.68	0.804223	0.288509	-2.78752	0.00531136	0.092561
ENSMUSG00000036934	4921524J17Rik	protein_coding	227	116	87	193	91	219	261	591	364	244.204	426.198	0.803434	0.408237	-1.96806	0.0490615	NA
ENSMUSG00000025645	Ccdc51	protein_coding	239	5	63	280	206	13	373	568	397	235.271	410.602	0.803418	0.385964	-2.08159	0.0373798	NA
ENSMUSG00000068141	Gm10232	processed_pseudogene	1280	710	1145	1961	1619	1752	2654	1362	2885	1554.04	2711.37	0.802994	0.280362	-2.86413	0.00418156	0.0803475
ENSMUSG00000048603	Gm9828	lncRNA	192	4	7	110	100	89	250	274	504	157.813	275.203	0.802285	0.379438	-2.11441	0.0344805	NA
ENSMUSG00000081470	Gm14131	processed_pseudogene	172	13	89	2	400	173	280	891	215	268.407	467.812	0.801508	0.376159	-2.13077	0.033108	NA
ENSMUSG00000073676	Hspe1	protein_coding	284	222	643	734	1178	923	1159	746	1059	708.124	1234.13	0.801421	0.377685	-2.12193	0.0338436	0.250524
ENSMUSG00000045435	Tmem60	protein_coding	359	380	523	967	1518	592	1419	297	2198	800.936	1395.82	0.801351	0.389249	-2.05871	0.0395218	0.268543
ENSMUSG00000023832	Acat2	protein_coding	646	41	928	1188	1228	1150	977	1419	1938	978.61	1705.41	0.801308	0.402859	-1.98906	0.046695	0.290827
ENSMUSG00000050912	Tmem123	protein_coding	711	538	435	1076	1087	1044	1426	1092	1256	899.504	1566.95	0.800758	0.333334	-2.40227	0.0162935	0.169132
ENSMUSG00000027367	Stard7	protein_coding	2796	1673	1594	4616	2994	2281	4085	2333	7355	2974.29	5179.62	0.800303	0.291687	-2.74371	0.00607498	0.098288
ENSMUSG00000096956	Snhg18	lncRNA	241	4	5	198	47	387	335	605	348	236.13	411.168	0.800149	0.377607	-2.119	0.0340904	NA
ENSMUSG00000036109	Mbnl3	protein_coding	71	2	3	201	55	95	95	423	106	122.011	212.362	0.799517	0.359687	-2.22281	NA	NA
ENSMUSG00000105388	Rpl36a-ps2	processed_pseudogene	3014	4719	5401	7599	10347	5824	11592	6659	12316	6988.76	12159.4	0.798962	0.284275	-2.81052	0.00494613	0.0901556
ENSMUSG00000029017	Pmpcb	protein_coding	1404	505	919	3062	2567	2165	2496	1020	2825	1636.92	2847.39	0.798653	0.307184	-2.59992	0.00932463	0.124337
ENSMUSG00000085782	Gm15624	lncRNA	0	0	2	1	2	2	366	2	202	54.0587	93.9863	0.797922	0.299277	-2.66616	0.00767223	NA
ENSMUSG00000083261	Gm7816	processed_pseudogene	714	330	660	1476	841	1352	1088	1219	1421	933.339	1622.04	0.797337	0.346573	-2.30063	0.0214125	0.194969
ENSMUSG00000081087	Rps15a-ps7	processed_pseudogene	347	902	1755	1109	2862	1559	3467	1804	2928	1750.22	3041.47	0.797232	0.377516	-2.11178	0.0347053	0.253227
ENSMUSG00000037286	Stag1	protein_coding	302	583	450	798	750	1275	1241	1076	1103	801.053	1391.91	0.797091	0.372977	-2.13711	0.0325893	0.24521
ENSMUSG00000030801	Kat8	protein_coding	619	409	715	566	778	1344	958	1445	1601	905.03	1572.26	0.796799	0.368664	-2.16132	0.030671	0.236741
ENSMUSG00000026773	Pfkfb3	protein_coding	587	157	282	497	208	211	756	503	1387	469.035	814.178	0.795648	0.394285	-2.01795	0.0435964	0.281801
ENSMUSG00000000031	H19	lncRNA	1816	710	1659	805	1910	1196	1630	7348	2101	2345.01	4067.53	0.794555	0.407368	-1.95046	NA	NA
ENSMUSG00000039067	Psmd7	protein_coding	2631	1233	1421	3291	3136	2313	3736	3529	3242	2570.78	4458.92	0.794486	0.291582	-2.72474	0.00643526	0.0997603
ENSMUSG00000078348	Sf3b5	protein_coding	1205	578	1556	1601	1828	2322	2427	1752	3206	1685.12	2921.69	0.793949	0.315424	-2.51708	0.0118331	0.142657
ENSMUSG00000033053	1700028P14Rik	protein_coding	435	377	579	1949	1732	1110	1377	421	1959	948.648	1644.67	0.793855	0.360463	-2.20232	0.0276429	0.223437
ENSMUSG00000060376	Bckdha	protein_coding	3988	1094	3472	5457	5152	4725	5623	4059	8182	4199.77	7279.75	0.793577	0.286707	-2.76791	0.00564178	0.0951344
ENSMUSG00000067367	Lyar	protein_coding	462	100	374	1019	653	883	952	412	1047	570.393	988.303	0.792997	0.384289	-2.06354	0.039061	0.266322
ENSMUSG00000081895	Rpl17-ps10	processed_pseudogene	115	4	69	117	74	3	262	320	420	150.128	260.066	0.792688	0.373275	-2.1236	0.0337033	NA
ENSMUSG00000000884	Gnb1l	protein_coding	574	180	286	403	907	445	176	1456	969	605.459	1048.69	0.792493	0.407356	-1.94545	0.0517203	0.306159
ENSMUSG00000010406	Mrpl52	protein_coding	1370	708	1457	2053	1437	1007	3596	1970	2138	1651.83	2860.8	0.792359	0.323412	-2.45	0.0142856	0.158386
ENSMUSG00000072692	Rpl37rt	transcribed_processed_pseudogene	6768	6756	13389	12667	19025	11378	24795	11546	24765	13479	23333.6	0.791691	0.274647	-2.88257	0.00394441	0.0780553
ENSMUSG00000030555	Ttc23	protein_coding	140	4	174	543	330	394	455	488	303	289.603	501.259	0.79148	0.403004	-1.96395	0.0495361	NA
ENSMUSG00000100755	Rps23-ps1	processed_pseudogene	3696	3043	6608	7671	8926	4862	11216	7643	9904	6654.21	11514.6	0.791125	0.284029	-2.78537	0.0053467	0.0928568
ENSMUSG00000053768	Chchd3	protein_coding	651	408	1776	1765	2047	1816	2451	1581	2815	1562.9	2702	0.789804	0.356158	-2.21757	0.0265845	0.219589
ENSMUSG00000079427	Mthfsl	protein_coding	87	1	36	162	105	68	46	290	490	135.139	233.617	0.7897	0.370603	-2.13085	0.0331014	NA
ENSMUSG00000098188	Sowahc	protein_coding	50	2	56	308	151	260	183	793	2	215.359	372.219	0.789406	0.361353	-2.18459	0.0289192	NA
ENSMUSG00000035032	Nek11	protein_coding	1324	989	916	2391	3550	2488	2901	1823	2230	1879.88	3245.24	0.787685	0.296629	-2.65546	0.00792014	0.113207
ENSMUSG00000040848	Sft2d2	protein_coding	2265	533	1662	2403	2150	2111	2264	3137	3561	2106.73	3634.61	0.786796	0.333331	-2.36041	0.0182549	0.180263
ENSMUSG00000037503	Fam168b	protein_coding	5132	3434	2205	7765	6149	7230	6779	6824	8047	5530.26	9540.1	0.786658	0.264048	-2.97923	0.00288976	0.0666053
ENSMUSG00000031558	Slit2	protein_coding	136	3	107	88	92	3	181	1252	2	259.367	447.405	0.786584	0.348397	-2.25772	0.0239631	NA
ENSMUSG00000006457	Actn3	protein_coding	381	37	438	781	387	336	1356	263	1139	496.037	855.557	0.786415	0.407515	-1.92978	0.0536338	0.311132
ENSMUSG00000030498	Gas2	protein_coding	3746	750	1676	4991	5095	4518	5783	3136	3528	3290.83	5675.93	0.786405	0.315435	-2.49309	0.0126638	0.146965
ENSMUSG00000062040	Zfp27	protein_coding	159	220	459	339	307	702	933	532	948	478.794	825.811	0.786405	0.39722	-1.97977	0.047729	0.294497
ENSMUSG00000040323	Gm15429	processed_pseudogene	1535	472	549	1823	1266	1250	2200	1081	2310	1243.2	2143.98	0.786234	0.333752	-2.35574	0.0184858	0.181404
ENSMUSG00000040139	9430038I01Rik	protein_coding	40	131	108	158	485	277	251	246	724	244.479	421.583	0.786105	0.407078	-1.93109	0.0534716	NA
ENSMUSG00000038984	Tspyl5	protein_coding	453	476	279	1103	1008	694	1327	535	1275	714.2	1230.7	0.785074	0.363772	-2.15815	0.0309162	0.236977
ENSMUSG00000017776	Crk	protein_coding	2101	1205	1635	4233	4892	3426	3361	2274	4828	2771.07	4772.21	0.784214	0.259201	-3.02551	0.00248218	0.060527
ENSMUSG00000026880	Stom	protein_coding	3481	1277	1637	3704	3472	3732	3882	4367	4020	3085.82	5313.16	0.783915	0.292947	-2.67596	0.00745164	0.108153
ENSMUSG00000015790	Surf1	protein_coding	802	421	425	597	775	1256	1709	440	2150	844.191	1453.52	0.783912	0.370923	-2.11341	0.0345659	0.252669
ENSMUSG00000038587	Akap12	protein_coding	1872	538	981	1862	2717	1710	1799	2563	2416	1720	2959.94	0.78316	0.342409	-2.2872	0.0221839	0.198889
ENSMUSG00000022464	Slc38a4	protein_coding	197	5	238	524	251	609	282	600	753	353.956	609.079	0.783057	0.403914	-1.93867	0.0525414	0.307389
ENSMUSG00000008136	Fhl2	protein_coding	291	189	436	550	1192	813	766	438	1290	589.041	1013.47	0.782863	0.384369	-2.03675	0.0416753	0.276001
ENSMUSG00000020088	Sar1a	protein_coding	2453	2470	1830	4032	4553	3804	5398	3208	6196	3476.73	5981.75	0.782835	0.256947	-3.04668	0.00231385	0.0584881
ENSMUSG00000036446	Lum	protein_coding	755	566	895	2087	1477	2427	1673	1705	1345	1324.66	2279.04	0.782803	0.333239	-2.34907	0.0188204	0.182459
ENSMUSG00000083716	Gm13436	processed_pseudogene	2885	2248	4119	4254	4061	4137	8780	4309	6742	4324.62	7439.96	0.78272	0.255719	-3.06087	0.00220698	0.057304
ENSMUSG00000021686	Ap3b1	protein_coding	1374	775	788	1933	1824	2547	1791	2344	1790	1586.21	2728.38	0.782463	0.327706	-2.3877	0.0169543	0.173269
ENSMUSG00000026208	Des	protein_coding	307	167	119	697	447	582	423	876	214	413.199	710.519	0.782038	0.406932	-1.92179	0.054632	0.314252
ENSMUSG00000036278	Macrod1	protein_coding	922	139	245	1467	652	1378	1224	514	1521	766.038	1316.53	0.781257	0.388938	-2.00869	0.0445695	0.283053
ENSMUSG00000042770	Hebp1	protein_coding	219	2	5	402	633	347	427	445	396	286.754	492.192	0.779409	0.387971	-2.00893	0.0445441	NA
ENSMUSG00000109484	RP23-28E6.11	processed_pseudogene	217	272	108	452	518	494	636	559	456	390.633	670.124	0.778615	0.399838	-1.94733	0.0514952	0.305882
ENSMUSG00000004268	Emg1	protein_coding	744	780	914	1862	2160	884	1973	1375	2377	1342.97	2303.71	0.77853	0.33754	-2.30648	0.0210836	0.193393
ENSMUSG00000021448	Shc3	protein_coding	69	4	6	149	96	347	125	220	237	125.322	214.922	0.778173	0.379451	-2.05079	0.0402876	NA
ENSMUSG00000021814	Anxa7	protein_coding	1137	687	1606	1050	2112	1477	2219	2409	2760	1658.71	2842.66	0.777182	0.338674	-2.29478	0.0217459	0.196912
ENSMUSG00000017548	Suz12	protein_coding	2202	1007	1186	2899	2472	2101	2864	2353	3674	2123.33	3636.8	0.776336	0.27672	-2.80549	0.00502395	0.0909069
ENSMUSG00000042567	Nek10	protein_coding	528	13	449	1040	752	725	1068	518	1505	639.116	1093.41	0.774688	0.407969	-1.89889	0.0575792	0.322766
ENSMUSG00000034463	Scara3	protein_coding	431	3	83	188	643	279	431	867	493	372.362	636.997	0.77458	0.396689	-1.95261	0.0508654	0.304241
ENSMUSG00000048478	Spata33	protein_coding	401	259	673	1141	396	654	882	1402	794	722.371	1235.04	0.773744	0.391611	-1.9758	0.0481775	0.295612
ENSMUSG00000024099	Ndufv2	protein_coding	2027	1935	2315	3449	5216	4045	4390	2806	6783	3339.2	5707.3	0.773304	0.274255	-2.81965	0.00480761	0.0888226
ENSMUSG00000031568	Rwdd4a	protein_coding	738	206	468	1162	1447	1109	911	1053	1039	824.716	1409.16	0.772864	0.364982	-2.11754	0.034214	0.251407
ENSMUSG00000050830	Vwc2	protein_coding	489	579	355	3169	1433	2012	1554	571	1515	1101.49	1881.85	0.772691	0.348919	-2.21453	0.0267924	0.22017
ENSMUSG00000068396	Rpl34-ps1	processed_pseudogene	1535	772	3290	2848	3990	1477	5444	2440	5430	2786.69	4760.48	0.772556	0.350036	-2.20708	0.0273087	0.221638
ENSMUSG00000109255	RP24-215A14.6	processed_pseudogene	103	14	33	126	23	161	401	124	226	120.101	205.167	0.772556	0.387328	-1.99458	0.0460892	NA
ENSMUSG00000056515	Rab31	protein_coding	144	4	44	165	322	83	327	269	283	168.525	287.829	0.77225	0.391114	-1.97449	0.0483265	NA
ENSMUSG00000021589	Rhobtb3	protein_coding	590	119	464	915	419	790	744	1175	702	631.091	1077.57	0.771859	0.396249	-1.94792	0.0514249	0.305882
ENSMUSG00000037486	Asxl2	protein_coding	1057	729	714	2505	2527	2071	1722	1645	1796	1489.76	2543.38	0.771674	0.303014	-2.54666	0.0108758	0.135559
ENSMUSG00000057667	Bloc1s3	protein_coding	389	307	170	829	871	852	969	303	1085	559.142	954.374	0.771341	0.380084	-2.0294	0.0424179	0.278515
ENSMUSG00000030123	Plxnd1	protein_coding	254	2	134	187	100	92	185	884	247	253.878	433.296	0.771215	0.386732	-1.99419	NA	NA
ENSMUSG00000055041	Commd5	protein_coding	523	3	409	685	1199	452	983	708	1597	652.032	1112.64	0.77097	0.406341	-1.89735	0.0577817	0.32289
ENSMUSG00000083064	Gm7785	processed_pseudogene	196	7	198	586	277	418	378	560	412	312.977	534	0.770783	0.405322	-1.90166	0.0572162	NA
ENSMUSG00000083022	Rps15a-ps6	processed_pseudogene	258	402	677	874	1986	576	1763	801	1129	865.548	1476.65	0.770644	0.389162	-1.98026	0.0476738	0.294339
ENSMUSG00000038323	1700066M21Rik	protein_coding	62	0	50	140	115	86	98	419	219	136.363	232.6	0.770395	0.365105	-2.11006	0.0348528	NA
ENSMUSG00000030654	Arl6ip1	protein_coding	4442	2839	3621	9183	7538	7338	10366	4605	7479	5736.12	9780.58	0.769844	0.220622	-3.48942	0.000484069	0.0217116
ENSMUSG00000023153	Tmem52	protein_coding	306	1	118	339	6	86	824	785	268	307.208	523.539	0.769084	0.375204	-2.04978	0.0403863	NA
ENSMUSG00000062456	Rpl9-ps6	protein_coding	1806	1474	4729	4190	7038	3904	7930	3526	7229	4256.87	7252.85	0.768755	0.327782	-2.34532	0.0190108	0.183045
ENSMUSG00000025764	Jade1	protein_coding	1729	224	2058	3242	4110	1956	3273	2289	3548	2246.52	3827.2	0.768601	0.370184	-2.07627	0.0378692	0.263072
ENSMUSG00000107002	0610012G03Rik	protein_coding	411	478	612	1051	798	524	1144	1518	766	808.929	1378.08	0.768576	0.381747	-2.01331	0.044082	0.283053
ENSMUSG00000097354	2310001H17Rik	lncRNA	92	170	6	145	31	148	149	472	654	209.958	357.365	0.767301	0.388734	-1.97384	0.0483994	NA
ENSMUSG00000041736	Tspo	protein_coding	1	1	93	462	69	485	363	298	509	222.082	377.967	0.767166	0.370023	-2.07329	0.038145	NA
ENSMUSG00000028035	Dnajb4	protein_coding	831	428	478	941	1280	1325	1244	1036	1433	919.37	1563.98	0.766506	0.334255	-2.29318	0.0218378	0.197215
ENSMUSG00000002910	Arrdc2	protein_coding	148	4	18	112	350	396	93	443	329	199.255	338.907	0.766274	0.385605	-1.9872	0.0469004	NA
ENSMUSG00000100441	Gm7266	processed_pseudogene	883	273	1896	1581	2871	1148	4020	1195	2612	1655.82	2814.82	0.765497	0.381241	-2.00791	0.0446531	0.283053
ENSMUSG00000037089	Slc35b2	protein_coding	3149	1880	2496	4056	4192	3456	4983	3406	7077	3549.44	6033.73	0.765458	0.234787	-3.26022	0.00111324	0.0374879
ENSMUSG00000027487	Cdk5rap1	protein_coding	84	2	235	282	389	387	216	700	451	299.715	509.349	0.765063	0.394388	-1.93987	0.0523951	NA
ENSMUSG00000001794	Capns1	protein_coding	2441	1167	1163	2993	1821	2722	3921	1919	4157	2244.45	3809.24	0.763142	0.279793	-2.72752	0.00638127	0.0995861
ENSMUSG00000028708	Mknk1	protein_coding	1149	436	899	2191	2095	1610	1721	1197	2340	1352.4	2294.78	0.762836	0.31238	-2.44201	0.0146056	0.160677
ENSMUSG00000059689	Zfp637	protein_coding	629	206	526	1103	870	416	884	887	1342	705.125	1195.47	0.761628	0.377541	-2.01734	0.04366	0.281801
ENSMUSG00000011114	Tbrg1	protein_coding	2128	1238	1602	3179	3180	2321	3789	2660	3544	2434.5	4127.02	0.761475	0.262327	-2.90277	0.00369873	0.0757592
ENSMUSG00000021786	Oxsm	protein_coding	1	3	48	506	297	313	198	217	217	171.736	291.08	0.761219	0.382541	-1.9899	0.0466015	NA
ENSMUSG00000038425	Poli	protein_coding	335	130	232	712	292	595	776	534	403	409.233	693.552	0.761083	0.396626	-1.91889	0.054998	0.315278
ENSMUSG00000047501	Cldn4	protein_coding	1197	272	945	1059	1015	2031	1445	1154	2881	1201.49	2035.98	0.760898	0.363284	-2.0945	0.0362156	0.256933
ENSMUSG00000092368	A930015D03Rik	lncRNA	183	262	170	904	929	279	595	460	730	452.827	767.164	0.760575	0.398845	-1.90695	0.0565277	0.319631
ENSMUSG00000024236	Svil	protein_coding	2929	921	2896	6501	4157	6015	4865	4368	3938	3693.35	6255.38	0.760166	0.305175	-2.49092	0.0127413	0.147059
ENSMUSG00000034329	Brip1	protein_coding	5438	3630	3576	7881	10034	5859	9077	7524	8337	6367.81	10782.2	0.75978	0.254574	-2.98451	0.00284029	0.0661121
ENSMUSG00000071456	1110002L01Rik	lncRNA	571	127	313	1449	920	532	1020	358	1223	619.747	1049.14	0.759458	0.388952	-1.95257	0.0508703	0.304241
ENSMUSG00000062691	Cebpzos	protein_coding	191	45	359	268	689	473	586	333	957	387.95	656.727	0.759422	0.407446	-1.86386	0.0623414	0.33292
ENSMUSG00000004347	Pde1c	protein_coding	727	527	475	1240	1281	794	1112	786	2172	916.683	1551.54	0.759202	0.345611	-2.1967	0.028042	0.225131
ENSMUSG00000070473	Cldn3	protein_coding	4851	1249	4507	6279	6974	5195	6867	7047	6450	5148.28	8710.78	0.758712	0.308174	-2.46196	0.013818	0.15493
ENSMUSG00000026032	Ndufb3	protein_coding	1074	459	2089	2834	3182	1692	3470	1243	4113	1987.44	3362.2	0.758496	0.355022	-2.13647	0.0326408	0.245239
ENSMUSG00000046413	Irx3os	lncRNA	2	0	100	212	106	324	176	723	143	210.376	355.719	0.75777	0.355567	-2.13116	NA	NA
ENSMUSG00000051346	Spryd4	protein_coding	132	2	134	94	347	17	231	500	589	224.357	379.355	0.757753	0.379293	-1.9978	0.0457378	NA
ENSMUSG00000034587	8430429K09Rik	lncRNA	553	273	263	1482	610	580	1002	604	965	627.243	1060.38	0.757484	0.374808	-2.02099	0.0432806	0.281013
ENSMUSG00000079137	Rpl27-ps1	processed_pseudogene	2	1	1	0	1	0	126	242	2	51.2767	86.6776	0.757355	0.294445	-2.57214	0.0101071	NA
ENSMUSG00000046093	Hpcal4	protein_coding	158	253	30	176	563	29	212	708	942	341.975	577.992	0.757158	0.397694	-1.90387	0.0569272	NA
ENSMUSG00000034173	Zbed5	protein_coding	66	1	7	85	118	84	99	106	457	98.7754	166.811	0.755991	0.361662	-2.09032	0.0365887	NA
ENSMUSG00000043716	Rpl7	protein_coding	2253	1279	4862	4529	5277	4162	8096	3714	6759	4181.18	7060.8	0.755922	0.314564	-2.40308	0.0162578	0.169115
ENSMUSG00000029403	Cdkl2	protein_coding	2792	2784	2513	5855	6342	5171	5259	4359	7234	4324.64	7302.61	0.755831	0.247673	-3.05173	0.00227524	0.0579546
ENSMUSG00000052192	Gm5963	processed_pseudogene	2367	2856	4478	4648	8417	3970	9820	4112	8354	5034.1	8499.77	0.755689	0.306696	-2.46397	0.0137409	0.154239
ENSMUSG00000022704	Qtrtd1	protein_coding	1448	625	977	1937	2134	2505	1424	1865	2938	1609.83	2717.31	0.755275	0.317979	-2.37523	0.0175379	0.176516
ENSMUSG00000031347	Cetn2	protein_coding	4254	4194	4407	8651	11416	7104	9005	6115	12177	6841.97	11547.8	0.755129	0.246183	-3.06735	0.00215963	0.056309
ENSMUSG00000030045	Mrpl19	protein_coding	412	468	416	613	1089	850	950	1090	943	730.722	1233.29	0.755122	0.372145	-2.02911	0.0424473	0.278515
ENSMUSG00000030521	Mphosph10	protein_coding	412	241	329	701	1083	228	1151	686	655	568.798	959.965	0.755065	0.395703	-1.90816	0.0563701	0.319573
ENSMUSG00000051048	P4ha3	protein_coding	289	5	115	819	668	709	680	632	128	404.118	681.898	0.754781	0.403453	-1.8708	0.0613725	0.330724
ENSMUSG00000040570	Rundc3b	protein_coding	391	2	285	303	542	113	436	1146	627	436.737	736.659	0.754234	0.396765	-1.90096	0.0573075	0.32218
ENSMUSG00000039960	Rhou	protein_coding	955	534	391	1301	1623	1290	1463	1358	1094	1035.18	1745.55	0.753806	0.350124	-2.15297	0.0313212	0.238608
ENSMUSG00000010136	Pifo	protein_coding	1182	1702	1706	2342	4907	2306	3402	2232	5263	2562.3	4319.22	0.753332	0.328081	-2.29618	0.0216657	0.196734
ENSMUSG00000037343	Taf2	protein_coding	1020	795	640	1052	1824	1238	1512	1912	1719	1256.16	2116.81	0.752876	0.34515	-2.1813	0.0291611	0.22991
ENSMUSG00000027176	Cstf3	protein_coding	955	439	457	1526	1038	808	970	1628	1168	955.922	1610.34	0.752403	0.367413	-2.04784	0.0405758	0.27231
ENSMUSG00000060538	Tmem219	protein_coding	636	85	63	571	624	753	573	244	1588	482.352	812.43	0.752157	0.408011	-1.84347	0.06526	0.341388
ENSMUSG00000024037	Wdr4	protein_coding	807	415	565	1291	1084	904	1423	1129	1161	908.587	1529.98	0.751817	0.335193	-2.24294	0.0249009	0.2112
ENSMUSG00000046402	Rbp1	protein_coding	3129	1017	2785	3834	3676	3229	5153	4470	3690	3252.43	5476.73	0.751795	0.303862	-2.47413	0.0133561	0.151551
ENSMUSG00000005413	Hmox1	protein_coding	227	5	137	146	183	60	519	126	887	222.17	373.763	0.750464	0.395021	-1.89981	0.0574585	NA
ENSMUSG00000096942	Rps19-ps6	processed_pseudogene	4773	3409	10427	9539	11919	7863	13130	11435	13786	9098.59	15306.6	0.750436	0.296385	-2.53196	0.0113426	0.138016
ENSMUSG00000017978	Cadps2	protein_coding	6408	2812	4129	9437	8086	7919	9981	6354	9329	6513.9	10952.7	0.749689	0.214885	-3.4888	0.000485201	0.0217116
ENSMUSG00000063406	Tmed5	protein_coding	271	7	30	308	369	237	233	286	698	238.546	400.897	0.748962	0.39792	-1.88219	0.0598096	NA
ENSMUSG00000030615	Tmem126a	protein_coding	101	153	189	106	303	266	410	517	380	270.571	454.661	0.748786	0.408221	-1.83427	0.0666145	NA
ENSMUSG00000029551	Psmg3	protein_coding	138	121	13	253	105	423	244	426	368	222.167	373.185	0.74825	0.401566	-1.86333	0.0624159	NA
ENSMUSG00000045763	Basp1	protein_coding	839	7	286	781	733	740	793	1035	1317	666.575	1119.34	0.747808	0.407881	-1.8334	0.0667435	0.345148
ENSMUSG00000018585	Atox1	protein_coding	1500	450	1677	2584	2889	982	2574	2239	2927	1837.84	3085.73	0.747601	0.355363	-2.10376	0.035399	0.255533
ENSMUSG00000024055	Cyp4f13	protein_coding	493	74	203	941	1140	147	458	752	850	513.497	861.993	0.74732	0.407851	-1.83234	0.0669011	0.345424
ENSMUSG00000002031	Ift46	protein_coding	1724	1040	1260	2214	1873	2238	2989	1892	3298	1899.69	3188.64	0.747178	0.257335	-2.90353	0.00368985	0.0757333
ENSMUSG00000081999	Gm13461	processed_pseudogene	827	356	824	1713	2498	883	1767	1182	1456	1160.66	1947.34	0.746554	0.356414	-2.09463	0.0362042	0.256933
ENSMUSG00000058402	Zfp420	protein_coding	209	5	52	393	286	285	58	552	449	241.389	404.933	0.746323	0.391734	-1.90518	0.056757	NA
ENSMUSG00000087231	E230016M11Rik	lncRNA	72	2	53	159	75	236	420	696	0	203.812	341.889	0.746286	0.348349	-2.14235	0.032165	NA
ENSMUSG00000063785	Utp14a	protein_coding	1450	769	1195	2478	1860	2052	2693	1596	2669	1695.13	2841.09	0.745046	0.272615	-2.73296	0.00627686	0.0989752
ENSMUSG00000035469	Rcbtb1	protein_coding	1167	118	1002	1342	2170	1524	1776	1417	1907	1253.06	2100.04	0.744964	0.382999	-1.94508	0.051765	0.306159
ENSMUSG00000062014	Gmfb	protein_coding	813	625	635	1608	1210	782	1122	2045	1103	1088.04	1823.26	0.74479	0.369571	-2.01528	0.043875	0.282589
ENSMUSG00000031618	Nr3c2	protein_coding	38	2	77	232	344	125	144	362	162	159.089	266.538	0.744507	0.383605	-1.94082	0.0522805	NA
ENSMUSG00000099881	2810013P06Rik	lncRNA	740	124	906	1339	1110	1836	1377	1105	1550	1010.11	1692.1	0.744308	0.380571	-1.95577	0.0504924	0.3034
ENSMUSG00000045316	Fahd1	protein_coding	375	307	223	866	338	404	678	732	749	492.542	825.045	0.744225	0.389134	-1.91252	0.0558101	0.31681
ENSMUSG00000028234	Rps20	protein_coding	1660	1819	3884	3527	5726	2520	7220	3914	5256	3721.6	6226.28	0.742446	0.325837	-2.27858	0.0226921	0.20145
ENSMUSG00000064281	Rpl19-ps1	processed_pseudogene	258	310	317	507	429	523	1003	617	553	478.86	800.91	0.742036	0.384104	-1.93186	0.0533766	0.310265
ENSMUSG00000026102	Inpp1	protein_coding	933	421	656	2195	1559	1559	1496	805	2044	1135.44	1899.06	0.742033	0.31562	-2.35103	0.0187214	0.182459
ENSMUSG00000021756	Il6st	protein_coding	3645	1271	1584	5027	3487	4276	4975	3336	4124	3194.74	5341.89	0.741651	0.277395	-2.67363	0.00750357	0.108501
ENSMUSG00000030744	Rps3	protein_coding	15622	10847	27321	29926	37476	24230	40521	24368	47007	26359.9	44066.1	0.741325	0.257055	-2.88392	0.00392757	0.0778773
ENSMUSG00000015733	Capza2	protein_coding	1623	889	875	2439	3722	1892	3816	1268	2347	1868.61	3123.77	0.741324	0.323261	-2.29327	0.0218327	0.197215
ENSMUSG00000074771	Ankef1	protein_coding	424	121	125	420	591	347	300	463	971	380.088	635.327	0.741163	0.404103	-1.83409	0.0666401	0.344793
ENSMUSG00000022130	Tgds	protein_coding	146	173	64	247	273	205	763	388	118	255.592	426.997	0.740384	0.407338	-1.81762	0.0691228	NA
ENSMUSG00000027163	Commd9	protein_coding	843	231	816	1569	821	828	1662	537	2446	950.414	1587.58	0.740198	0.374061	-1.97882	0.0478368	0.294723
ENSMUSG00000054893	Zfp667	protein_coding	2325	1227	1968	3811	3953	3449	4249	2639	4041	2796.51	4669.31	0.739585	0.246774	-2.99701	0.00272641	0.0643329
ENSMUSG00000086240	Gm7846	processed_pseudogene	2	2	1	7	12	8	18	117	107	32.7466	54.6754	0.739548	0.307176	-2.40757	0.016059	NA
ENSMUSG00000031711	Zfp330	protein_coding	633	120	685	961	1205	762	1019	973	1248	778.491	1299.21	0.738882	0.384746	-1.92044	0.0548023	0.314868
ENSMUSG00000081051	Gm15427	processed_pseudogene	11491	7727	18367	19944	21386	14254	28813	16714	31955	17595.4	29351.8	0.738254	0.249817	-2.95518	0.0031249	0.068831
ENSMUSG00000023505	Cdca3	protein_coding	214	3	300	350	263	707	525	578	744	377.834	630.178	0.738007	0.402599	-1.83311	0.0667864	0.34519
ENSMUSG00000005447	Pafah1b3	protein_coding	1424	1072	1634	2832	3716	3003	2315	3182	2637	2281.88	3805.84	0.737991	0.314327	-2.34784	0.0188825	0.182459
ENSMUSG00000036860	Mrpl55	protein_coding	344	232	743	635	743	735	1440	515	1397	686.072	1144.05	0.73772	0.378973	-1.94663	0.0515796	0.306088
ENSMUSG00000066407	Gm10263	processed_pseudogene	111	70	18	131	52	192	392	242	153	144.616	241.073	0.737247	0.396246	-1.86058	0.0628037	NA
ENSMUSG00000032228	Tcf12	protein_coding	2106	358	1598	3151	2488	2576	2489	2569	2945	2060	3433.54	0.737054	0.344075	-2.14213	0.0321832	0.24257
ENSMUSG00000028668	Tceb3	protein_coding	923	428	980	1560	1427	679	1567	1554	1758	1142.46	1903.92	0.736828	0.351189	-2.0981	0.0358964	0.256107
ENSMUSG00000022019	Tdrd3	protein_coding	3071	731	1991	3480	5410	2877	5322	2280	4333	2926.36	4869.92	0.734787	0.320233	-2.29454	0.0217596	0.196912
ENSMUSG00000045658	Pid1	protein_coding	393	202	146	195	950	280	525	718	680	437.629	727.983	0.734197	0.406587	-1.80576	0.070956	0.356133
ENSMUSG00000081359	Cox20-ps	processed_pseudogene	29	0	12	131	5	38	89	263	176	84.2027	140.067	0.734178	0.334761	-2.19314	0.0282973	NA
ENSMUSG00000043998	Mgat2	protein_coding	742	606	417	922	822	835	733	1756	1194	891.004	1481.99	0.734032	0.376613	-1.94904	0.051291	0.305654
ENSMUSG00000038690	Atp5j2	protein_coding	2400	1860	5060	4962	7215	3524	8005	4442	7743	4660.58	7747.61	0.733242	0.310621	-2.36057	0.018247	0.180263
ENSMUSG00000073633	Fbxo36	protein_coding	699	540	1207	1485	2166	1126	2328	866	2657	1307.87	2173.95	0.733094	0.348841	-2.10151	0.0355959	0.256107
ENSMUSG00000016534	Lamp2	protein_coding	1727	1057	1235	3775	3542	3560	3246	1599	3390	2267.96	3767.44	0.732191	0.249873	-2.93026	0.00338684	0.0725105
ENSMUSG00000028955	Vamp3	protein_coding	544	872	669	1162	698	878	1462	1761	1381	1043.07	1732.62	0.732117	0.361387	-2.02585	0.0427797	0.27922
ENSMUSG00000029504	Ddx51	protein_coding	530	253	861	1008	790	1152	641	1621	1258	877.439	1456.32	0.730956	0.386317	-1.89212	0.0584755	0.324349
ENSMUSG00000053226	Dand5	protein_coding	107	9	461	151	783	309	459	892	684	425.085	705.528	0.73095	0.400651	-1.82441	0.0680905	0.348846
ENSMUSG00000027984	Hadh	protein_coding	1148	621	934	1945	1630	1163	1752	1771	1843	1337.09	2218.92	0.730765	0.319909	-2.28429	0.0223545	0.199882
ENSMUSG00000099764	Rps10-ps2	processed_pseudogene	1727	1797	3937	4741	5454	3443	6306	4221	5301	3843.73	6378.67	0.730747	0.306916	-2.38094	0.0172687	0.174624
ENSMUSG00000014769	Psmb1	protein_coding	3863	2647	4574	5620	6572	5206	8319	5349	8442	5234.83	8685.16	0.73041	0.236688	-3.08596	0.00202896	0.054328
ENSMUSG00000042198	Chchd7	protein_coding	573	425	888	601	1318	1261	1584	674	2409	978.817	1623.63	0.730115	0.366314	-1.99314	0.0462461	0.289665
ENSMUSG00000036873	2410004B18Rik	protein_coding	334	224	493	543	551	710	788	851	710	555.28	921.006	0.729995	0.381621	-1.91288	0.0557635	0.316727
ENSMUSG00000067276	Capn6	protein_coding	60	8	198	667	131	240	311	1033	7	310.791	515.476	0.729959	0.374846	-1.94736	0.0514919	NA
ENSMUSG00000021835	Bmp4	protein_coding	133	3	4	89	245	72	291	293	200	141.385	234.345	0.728999	0.369357	-1.9737	0.0484163	NA
ENSMUSG00000037788	Vopp1	protein_coding	1492	899	684	2191	2114	1557	2027	2631	1313	1593.82	2641.27	0.728744	0.350875	-2.07693	0.0378078	0.263072
ENSMUSG00000026626	Ppp2r5a	protein_coding	402	197	504	1070	252	884	833	734	1082	606.754	1005.14	0.728219	0.390254	-1.86601	0.0620393	0.332608
ENSMUSG00000026276	41153	protein_coding	3019	2239	2068	5021	6350	4476	5841	3400	5524	3835.65	6351.94	0.727724	0.245954	-2.95878	0.00308861	0.0684908
ENSMUSG00000092607	Scnm1	protein_coding	631	13	756	713	1384	1274	1987	552	1765	881.938	1460.03	0.727254	0.408151	-1.78183	0.0747776	0.364201
ENSMUSG00000040875	Osbpl10	protein_coding	169	6	334	439	219	327	501	573	596	333.367	551.634	0.726601	0.403989	-1.79857	0.072087	NA
ENSMUSG00000024608	Rps14	protein_coding	3252	2089	9177	7154	9632	4539	12526	9392	14262	7576.31	12530	0.725824	0.393483	-1.84461	0.0650942	0.340878
ENSMUSG00000039016	Timm8b	protein_coding	975	1115	1643	2352	3174	2024	3227	1635	3486	1994.76	3298.81	0.72573	0.31069	-2.33586	0.0194984	0.185534
ENSMUSG00000029569	Tmem168	protein_coding	411	208	63	778	884	419	590	460	734	451.042	745.519	0.724983	0.402263	-1.80226	0.0715043	0.357306
ENSMUSG00000058064	Gm10036	processed_pseudogene	71	2	75	31	98	37	193	342	132	115.767	191.303	0.724636	0.369841	-1.95932	0.0500758	NA
ENSMUSG00000042460	C1galt1	protein_coding	756	413	310	1072	948	569	934	1110	1058	754.543	1246.8	0.724557	0.369779	-1.95943	0.0500624	0.302322
ENSMUSG00000024286	Ccny	protein_coding	1331	457	1223	2244	2205	2309	2251	1349	2557	1581.2	2611.1	0.723639	0.309138	-2.34082	0.0192412	0.18413
ENSMUSG00000028187	Rpf1	protein_coding	465	279	456	732	1243	450	1053	676	1052	655.615	1082.36	0.723257	0.374931	-1.92904	0.053726	0.311385
ENSMUSG00000030029	Lrig1	protein_coding	224	3	655	396	361	307	654	1513	474	540.065	891.541	0.723168	0.399801	-1.80882	0.070479	0.35551
ENSMUSG00000020812	1810032O08Rik	lncRNA	396	647	696	603	705	413	962	1688	1219	841.401	1388.4	0.722563	0.382021	-1.89142	0.0585682	0.324674
ENSMUSG00000005802	Slc30a4	protein_coding	862	28	640	819	1236	544	1126	1426	1080	822.104	1356.52	0.722513	0.407105	-1.77476	0.0759376	0.367266
ENSMUSG00000029534	St7	protein_coding	454	4	135	477	396	430	450	463	999	376.9	621.867	0.722425	0.403916	-1.78855	0.0736869	0.362558
ENSMUSG00000044362	Ccdc89	protein_coding	4	308	20	180	379	423	567	490	838	340.592	561.742	0.721861	0.390992	-1.84623	0.0648585	NA
ENSMUSG00000059751	Rps3a3	processed_pseudogene	4175	3358	6286	7347	8713	6065	11510	5296	12318	6634.64	10941.2	0.72168	0.257884	-2.79847	0.00513448	0.0915727
ENSMUSG00000092116	Gm10320	protein_coding	190	8	398	294	352	23	348	994	642	375.574	619.131	0.721147	0.394212	-1.82934	0.067349	0.346655
ENSMUSG00000031703	Itfg1	protein_coding	1190	1453	1061	3478	2967	2830	2211	2338	3200	2119.47	3493.58	0.721003	0.301451	-2.39178	0.016767	0.17194
ENSMUSG00000031736	Crnde	lncRNA	221	218	105	679	541	783	465	366	581	390.164	643.071	0.720895	0.392986	-1.8344	0.0665943	0.344735
ENSMUSG00000005397	Nid1	protein_coding	440	6	192	105	200	207	172	1494	84	373.592	615.644	0.720634	0.386602	-1.86402	0.0623188	0.33292
ENSMUSG00000058355	Abce1	protein_coding	1450	1079	1003	1625	2429	2154	1590	2399	3144	1775.61	2925.04	0.720147	0.323054	-2.22918	0.0258018	0.216118
ENSMUSG00000021514	Zfp369	protein_coding	243	177	518	1049	886	722	977	420	975	586.159	965.348	0.719756	0.38198	-1.88428	0.0595275	0.32617
ENSMUSG00000025260	Hsd17b10	protein_coding	1565	521	1563	2242	2973	2196	2437	2027	2792	1863.55	3069.04	0.719735	0.319663	-2.25155	0.024351	0.209363
ENSMUSG00000101841	Gm11993	processed_pseudogene	336	120	408	325	266	436	309	873	820	430.433	708.807	0.719605	0.403876	-1.78175	0.0747906	0.364201
ENSMUSG00000061119	Prcp	protein_coding	104	104	7	178	329	343	378	167	434	200.663	330.42	0.719529	0.400704	-1.79566	0.0725481	NA
ENSMUSG00000057036	Gm7536	processed_pseudogene	2969	1556	7247	7288	7017	5226	10795	6404	7330	5795.89	9537.96	0.718651	0.325183	-2.20999	0.0271058	0.220893
ENSMUSG00000067795	4930444P10Rik	protein_coding	21	0	77	371	336	205	258	187	355	174.178	286.601	0.718479	0.379915	-1.89116	0.0586035	NA
ENSMUSG00000032252	Glce	protein_coding	2892	1120	1343	2516	5095	3501	4036	2789	3576	2724.66	4482.56	0.718249	0.305642	-2.34997	0.018775	0.182459
ENSMUSG00000061848	Gm5805	processed_pseudogene	1002	1063	2303	2053	2755	962	3964	2307	3538	2106.03	3463.81	0.717831	0.346631	-2.07088	0.0383704	0.264335
ENSMUSG00000023963	Cyp39a1	protein_coding	31	2	116	157	72	189	413	272	117	145.804	239.795	0.717772	0.377754	-1.9001	0.0574197	NA
ENSMUSG00000092192	Dyx1c1	protein_coding	0	1	3	168	305	5	19	346	161	112.663	185.285	0.717742	0.339096	-2.11663	0.0342911	NA
ENSMUSG00000036086	Zranb3	protein_coding	205	842	420	1319	772	883	1467	944	1576	880.617	1448.01	0.717487	0.386697	-1.85543	0.0635355	0.33662
ENSMUSG00000019303	Psmc3ip	protein_coding	280	214	501	614	487	689	1074	687	567	536.131	881.557	0.71747	0.386059	-1.85845	0.0631058	0.335058
ENSMUSG00000005846	Rsl1d1	protein_coding	1973	1528	1145	2325	3520	2296	3523	2099	4072	2299.95	3781.7	0.717431	0.289209	-2.48067	0.0131137	0.150151
ENSMUSG00000063457	Rps15	protein_coding	9148	6637	18811	13494	21324	12702	30017	15651	26354	16061.3	26407.8	0.717375	0.285294	-2.51451	0.0119199	0.143096
ENSMUSG00000029557	Ftsj2	protein_coding	2	4	122	86	336	196	142	285	588	180.733	297.142	0.717289	0.370099	-1.9381	0.0526109	NA
ENSMUSG00000048148	Nwd1	protein_coding	303	4	8	428	357	693	147	539	694	316.199	519.618	0.71662	0.388749	-1.8434	0.0652702	NA
ENSMUSG00000028496	Mllt3	protein_coding	1235	435	913	1906	1706	1416	1194	1856	1945	1308.11	2149.27	0.716364	0.342909	-2.08908	0.0367003	0.259304
ENSMUSG00000085936	2610307P16Rik	lncRNA	455	209	128	240	815	482	481	490	1078	445.614	732.156	0.716356	0.402825	-1.77833	0.0753495	0.365847
ENSMUSG00000048696	Mex3d	protein_coding	1145	427	494	1097	1078	1591	1253	643	2834	1031.35	1694.46	0.716298	0.359	-1.99526	0.0460147	0.288787
ENSMUSG00000026278	Bok	protein_coding	623	444	738	614	848	1510	2103	519	1829	920.62	1512.54	0.716294	0.368476	-1.94394	0.0519028	0.306319
ENSMUSG00000030754	Copb1	protein_coding	3041	1839	1266	4603	3175	3139	3229	3333	5585	2988.5	4909.55	0.71617	0.289385	-2.4748	0.0133311	0.151551
ENSMUSG00000037640	Zfp60	protein_coding	282	640	381	905	1024	980	1324	499	1726	779.349	1280.14	0.715962	0.377792	-1.89512	0.0580761	0.323209
ENSMUSG00000062611	Rps3a2	processed_pseudogene	2020	1638	3725	4633	5291	3671	6350	3327	5847	3727.74	6121.98	0.715698	0.289342	-2.47353	0.0133784	0.151551
ENSMUSG00000064341	mt-Nd1	protein_coding	16715	25995	9048	31456	51811	24896	45560	34810	45038	29921.6	49124.9	0.715267	0.375563	-1.90452	0.0568425	0.320374
ENSMUSG00000070934	Rraga	protein_coding	2409	632	2120	3484	3882	2764	2960	3005	3988	2573.07	4223.83	0.715063	0.318802	-2.24297	0.0248989	0.2112
ENSMUSG00000039988	Ankrd13c	protein_coding	1070	201	912	923	2280	812	1525	1564	1532	1128.82	1852.66	0.714783	0.384484	-1.85907	0.0630173	0.335058
ENSMUSG00000060371	Caln1	protein_coding	2	1	1	0	2	0	60	109	137	35.9035	58.9203	0.714638	0.290383	-2.46102	0.0138544	NA
ENSMUSG00000029432	Gbas	protein_coding	2358	1869	2502	3032	2941	3968	4035	3254	6333	3138.67	5150.14	0.714459	0.257524	-2.77434	0.00553138	0.0942517
ENSMUSG00000036231	Agr3	protein_coding	960	272	696	1566	1031	1538	2257	1320	504	1039.62	1705.69	0.714299	0.382421	-1.86784	0.061785	0.331948
ENSMUSG00000064326	Siva1	protein_coding	296	245	615	594	469	616	604	1135	827	596.922	979.161	0.714004	0.392209	-1.82047	0.0686874	0.350387
ENSMUSG00000003824	Syce2	protein_coding	33	292	29	25	94	110	361	585	461	240.175	393.962	0.713973	0.394134	-1.8115	0.0700639	NA
ENSMUSG00000001767	Crnkl1	protein_coding	1217	568	791	2451	2380	1356	1653	1409	2081	1394.88	2286.25	0.71284	0.316821	-2.24998	0.0244502	0.209629
ENSMUSG00000024082	Ndufaf7	protein_coding	1034	440	787	628	1014	1456	1348	1641	1518	1056.65	1731.83	0.712805	0.358148	-1.99025	0.046563	0.290369
ENSMUSG00000026999	Nup35	protein_coding	82	5	110	411	226	115	93	276	533	185.055	303.251	0.712562	0.391792	-1.81873	0.068953	NA
ENSMUSG00000027245	Hypk	protein_coding	51	2	7	169	26	458	156	277	105	128.13	209.86	0.71182	0.366627	-1.94154	0.0521932	NA
ENSMUSG00000005362	Crbn	protein_coding	496	453	721	1427	1473	628	1416	1015	1290	918.951	1504.58	0.7113	0.359528	-1.97842	0.0478808	0.294723
ENSMUSG00000017493	Igfbp4	protein_coding	1822	232	1216	1098	1194	1076	1937	2833	1394	1413.3	2313.74	0.711157	0.382644	-1.85854	0.0630929	0.335058
ENSMUSG00000033174	Mgll	protein_coding	2002	1107	993	3132	2329	1427	3137	1603	3822	1964.06	3213.44	0.710279	0.305729	-2.32323	0.0201667	0.189391
ENSMUSG00000052681	Rap1b	protein_coding	614	705	423	661	2091	1477	1851	700	1805	1035.42	1694	0.710213	0.371135	-1.91362	0.0556681	0.31671
ENSMUSG00000021993	Mipep	protein_coding	1517	904	1538	2856	2067	1580	3342	1162	4227	1907.02	3119.3	0.709901	0.310996	-2.28267	0.02245	0.200376
ENSMUSG00000083621	Gm14586	processed_pseudogene	2378	1675	4016	4830	6650	2454	6229	4177	6428	4017.74	6571.08	0.709746	0.315253	-2.25135	0.0243632	0.209363
ENSMUSG00000078184	Rbm8a2	protein_coding	348	239	306	1060	893	763	791	455	766	553.239	904.697	0.709531	0.359061	-1.97607	0.0481465	0.295604
ENSMUSG00000026632	Tatdn3	protein_coding	143	11	182	142	750	557	333	641	164	312.251	510.616	0.709529	0.400487	-1.77167	0.0764501	NA
ENSMUSG00000031715	Smarca5	protein_coding	819	329	474	863	1063	575	1289	1351	627	797.189	1303.55	0.709449	0.380724	-1.86342	0.062403	0.332928
ENSMUSG00000021392	Nol8	protein_coding	188	150	270	317	509	420	688	335	546	349.376	571.112	0.708992	0.396102	-1.78992	0.0734664	0.362466
ENSMUSG00000030249	Abcc9	protein_coding	81	2	69	192	88	1	93	274	685	153.44	250.815	0.708944	0.355399	-1.99478	0.0460667	NA
ENSMUSG00000057841	Rpl32	protein_coding	3895	3050	8535	5776	10407	6592	12255	7095	13307	7363.7	12036.5	0.708917	0.300835	-2.3565	0.018448	0.181268
ENSMUSG00000022679	Mpv17l	protein_coding	128	236	439	108	333	464	664	630	938	429.042	700.904	0.7081	0.40625	-1.74301	0.0813312	0.379852
ENSMUSG00000047676	Rpsa-ps10	processed_pseudogene	6670	4600	10125	12939	14264	8602	16946	8000	19512	10300	16826.2	0.708059	0.261753	-2.70507	0.00682907	0.102788
ENSMUSG00000045327	6330549D23Rik	transcribed_processed_pseudogene	117	6	28	171	518	127	151	335	173	169.734	277.203	0.707668	0.388925	-1.81955	NA	NA
ENSMUSG00000056209	Npm3	protein_coding	349	242	328	266	699	252	791	1058	287	487.808	796.597	0.707537	0.405991	-1.74274	0.0813787	0.379895
ENSMUSG00000067058	Rps15a-ps5	processed_pseudogene	92	17	323	574	530	60	473	378	812	327.993	535.449	0.707085	0.401872	-1.75948	0.0784962	NA
ENSMUSG00000051234	Rnf7	protein_coding	896	1311	981	1119	1402	1674	1697	2165	3025	1544.39	2521.19	0.707072	0.33757	-2.09459	0.0362072	0.256933
ENSMUSG00000054277	Arfgap3	protein_coding	461	231	467	882	845	380	627	952	927	611.124	997.414	0.706728	0.3858	-1.83185	0.0669738	0.34562
ENSMUSG00000082938	Gm2810	processed_pseudogene	87	71	253	226	176	292	333	473	339	246.724	402.568	0.706337	0.408215	-1.73031	0.0835754	NA
ENSMUSG00000068220	Lgals1	protein_coding	676	16	990	1049	1198	1107	1899	1248	1255	969.054	1580.81	0.706014	0.407596	-1.73214	0.0832481	0.384613
ENSMUSG00000022672	Prkdc	protein_coding	230	365	176	343	745	648	662	670	631	475.326	775.354	0.70594	0.397833	-1.77446	0.0759868	0.367325
ENSMUSG00000044715	Gskip	protein_coding	383	360	589	961	1768	592	1219	804	1090	793.56	1293.78	0.705184	0.375648	-1.87724	0.0604845	0.328344
ENSMUSG00000034109	Golim4	protein_coding	1908	415	815	2347	1192	2038	2219	1928	1795	1495.47	2438.02	0.705112	0.348781	-2.02165	0.043213	0.280757
ENSMUSG00000030057	Cnbp	protein_coding	8832	4405	9812	14624	16525	11606	15426	11062	17605	11200.2	18257.9	0.705001	0.236403	-2.9822	0.00286186	0.0663451
ENSMUSG00000022560	Slc52a2	protein_coding	845	583	318	948	599	956	1449	1106	1119	835.83	1362.48	0.70495	0.360046	-1.95794	0.0502367	0.302823
ENSMUSG00000029247	Paics	protein_coding	2634	1754	2035	4878	4939	4357	4740	2903	4861	3326.68	5422.66	0.704918	0.226179	-3.11663	0.00182928	0.0514789
ENSMUSG00000047146	Tet1	protein_coding	766	466	310	1415	1498	803	666	1258	1298	878.662	1431.64	0.704288	0.375202	-1.87709	0.0605059	0.328344
ENSMUSG00000025532	Crcp	protein_coding	485	606	654	797	1392	1145	1506	791	1769	934.955	1522.61	0.70358	0.34991	-2.01074	0.0443526	0.283053
ENSMUSG00000032409	Atr	protein_coding	724	269	194	792	868	320	1107	950	525	608.41	990.762	0.703493	0.397614	-1.76929	0.0768457	0.370202
ENSMUSG00000101795	Gm5835	processed_pseudogene	1719	1106	2545	4012	3990	3858	4320	1564	5951	2849.9	4640.04	0.703227	0.302796	-2.32245	0.0202088	0.189391
ENSMUSG00000028159	Dapp1	protein_coding	22	3	2	138	316	224	398	3	243	121.011	197.014	0.703161	0.360822	-1.94877	0.0513225	NA
ENSMUSG00000069094	Pde7a	protein_coding	901	163	492	988	485	1236	730	1329	1080	777.633	1265.86	0.702959	0.391472	-1.79568	0.0725454	0.359973
ENSMUSG00000059834	Sclt1	protein_coding	423	216	293	606	593	547	486	680	844	488.39	794.955	0.702839	0.380203	-1.84859	0.0645169	0.340006
ENSMUSG00000084304	Gm6142	processed_pseudogene	247	4	360	367	514	498	603	749	515	409.773	666.829	0.702492	0.404059	-1.73859	0.0821073	0.381325
ENSMUSG00000036402	Gng12	protein_coding	135	4	19	150	519	577	480	5	860	246.056	400.014	0.701065	0.376195	-1.86357	0.0623822	NA
ENSMUSG00000027884	Clcc1	protein_coding	808	473	522	954	2158	423	998	891	2459	979.415	1592.24	0.701064	0.385445	-1.81884	0.0689357	0.350885
ENSMUSG00000029632	Ndufa4	protein_coding	2817	3050	6347	5053	8505	5436	11024	6029	8569	5946.6	9667.31	0.70105	0.30075	-2.33101	0.0197529	0.18706
ENSMUSG00000086132	Gm13631	lncRNA	335	211	96	494	260	366	712	395	499	345.835	562.073	0.700673	0.401076	-1.74698	0.0806403	0.378225
ENSMUSG00000015575	Atp6v0e	protein_coding	3146	3549	4425	5903	9262	6585	8357	5307	9255	5732.55	9316.06	0.700542	0.263806	-2.65552	0.00791868	0.113207
ENSMUSG00000020163	Uqcr11	protein_coding	1139	784	2230	1872	2788	1106	2784	2496	3470	1978.73	3214.89	0.700199	0.346215	-2.02244	0.0431311	0.280592
ENSMUSG00000041841	Rpl37	protein_coding	596	600	1251	1269	2177	1254	2042	1227	2209	1297.36	2107.4	0.699882	0.347915	-2.01165	0.0442571	0.283053
ENSMUSG00000039480	Nt5dc1	protein_coding	114	67	42	115	512	259	85	108	868	206.047	334.685	0.69983	0.398591	-1.75576	0.0791299	NA
ENSMUSG00000022677	Fopnl	protein_coding	808	291	720	1907	1525	1033	1817	537	1764	1005.19	1632.58	0.699694	0.355669	-1.96727	0.0491527	0.299928
ENSMUSG00000090602	Gm5611	processed_pseudogene	50	1	2	188	128	105	239	7	549	113.138	183.675	0.699075	0.348676	-2.00494	0.0449694	NA
ENSMUSG00000020372	Gnb2l1	protein_coding	14276	9574	26419	23471	30415	22514	37613	24895	36487	23501.5	38101.1	0.697078	0.263503	-2.64542	0.00815886	0.115128
ENSMUSG00000032611	1700102P08Rik	protein_coding	0	0	0	9	0	1	109	191	64	47.2708	76.6325	0.697007	0.285116	-2.44464	0.0144997	NA
ENSMUSG00000027433	Xrn2	protein_coding	1849	1660	1072	3145	3083	2115	2631	2618	3999	2298.93	3726.41	0.696827	0.299937	-2.32324	0.0201661	0.189391
ENSMUSG00000098912	1500004A13Rik	lncRNA	0	0	2	138	45	7	26	217	147	65.7107	106.481	0.696389	0.318704	-2.18506	0.0288841	NA
ENSMUSG00000025169	Ogfod3	protein_coding	569	156	414	858	595	1086	971	422	1216	612.188	991.77	0.696031	0.377068	-1.8459	0.0649066	0.340693
ENSMUSG00000022466	Rpap3	protein_coding	1188	259	682	1614	2249	864	1257	1380	1617	1128.43	1827.94	0.695899	0.370035	-1.88063	0.0600224	0.32773
ENSMUSG00000004936	Map2k1	protein_coding	4258	1363	3641	5935	4564	5830	7469	4043	6101	4355.38	7053.94	0.695633	0.270686	-2.56989	0.0101732	0.129959
ENSMUSG00000081021	Gm11964	processed_pseudogene	259	157	362	322	569	598	535	598	671	427.958	692.956	0.695293	0.394381	-1.763	0.0779006	0.372544
ENSMUSG00000022450	Ndufa6	protein_coding	1850	2178	3292	2970	4731	2951	6358	3706	5208	3503.24	5672.32	0.695248	0.29863	-2.32812	0.0199056	0.188147
ENSMUSG00000029913	Prdm5	protein_coding	0	0	1	48	79	1	43	430	3	83.7787	135.648	0.695212	0.30288	-2.29534	NA	NA
ENSMUSG00000021241	Isca2	protein_coding	673	484	656	1020	1288	879	1145	1045	1566	908.629	1470.71	0.694746	0.335743	-2.06928	0.0385199	0.264829
ENSMUSG00000028822	Tmem50a	protein_coding	1859	1086	1868	3220	2304	3520	2812	2481	4058	2365.5	3827.52	0.694267	0.274124	-2.53267	0.0113196	0.138016
ENSMUSG00000066647	Gm5113	transcribed_unprocessed_pseudogene	531	11	649	1148	1312	498	969	566	2100	755.574	1222.5	0.694187	0.40824	-1.70044	0.0890484	0.400088
ENSMUSG00000036639	Nudt1	protein_coding	292	161	450	577	700	220	649	704	773	480.235	776.857	0.693908	0.398577	-1.74096	0.0816902	0.380277
ENSMUSG00000022151	Ttc33	protein_coding	798	140	1043	1453	980	1594	1471	714	2507	1044.79	1690.04	0.693846	0.383218	-1.81058	0.0702064	0.354831
ENSMUSG00000062070	Pgk1	protein_coding	141	11	223	277	692	396	355	496	316	301.817	488.174	0.693723	0.405254	-1.71182	0.0869292	NA
ENSMUSG00000026799	Med27	protein_coding	925	339	1316	1763	1359	1568	2323	981	2290	1283.93	2076.25	0.69341	0.345379	-2.00768	0.0446775	0.283053
ENSMUSG00000031861	Lpar2	protein_coding	418	88	59	91	4	150	524	347	880	266.004	430.102	0.693228	0.398274	-1.74058	0.0817567	NA
ENSMUSG00000028138	Adh5	protein_coding	1283	999	850	2030	2216	1650	2454	2046	1618	1589.14	2569.23	0.693092	0.319589	-2.1687	0.0301058	0.234583
ENSMUSG00000081111	Gm5913	processed_pseudogene	903	427	458	1299	515	717	1254	1281	1020	835.588	1350.8	0.692953	0.366904	-1.88865	0.0589387	0.325457
ENSMUSG00000078578	Ube2d3	protein_coding	3337	2587	2254	5028	5959	4240	4672	4986	5820	4056.38	6557.17	0.69288	0.267447	-2.59072	0.0095776	0.126521
ENSMUSG00000020034	Tcp11l2	protein_coding	530	9	266	913	943	698	980	636	557	546.54	883.403	0.692745	0.408202	-1.69707	0.0896841	0.401136
ENSMUSG00000020462	Cfap36	protein_coding	3244	2467	3469	6695	6305	4957	5345	4278	8486	4593.12	7423.58	0.692642	0.242186	-2.85996	0.00423694	0.0811086
ENSMUSG00000034926	Dhcr24	protein_coding	4356	1734	2196	3523	3072	4806	5069	4137	6126	3617.58	5846.62	0.692577	0.265611	-2.60749	0.00912095	0.12251
ENSMUSG00000027133	Nop10	protein_coding	731	605	499	1244	1302	1367	923	1257	1568	984.978	1591.64	0.692354	0.342776	-2.01984	0.0433997	0.281254
ENSMUSG00000022309	Angpt1	protein_coding	90	118	9	193	178	553	386	245	293	207.326	334.93	0.691958	0.40012	-1.72937	0.0837422	NA
ENSMUSG00000028690	Mmachc	protein_coding	595	105	183	466	87	883	939	561	720	459.172	741.536	0.691482	0.407868	-1.69536	0.0900078	0.401499
ENSMUSG00000037072	Selenof	protein_coding	3855	2373	3545	6432	6658	4554	7714	4353	6765	4712.79	7609.64	0.691247	0.236304	-2.92525	0.00344184	0.0727474
ENSMUSG00000006782	Cnp	protein_coding	5088	3540	6457	8692	8096	9326	9234	7486	12229	7216.85	11649.1	0.69077	0.230055	-3.00263	0.00267661	0.0636111
ENSMUSG00000063684	Gm13910	processed_pseudogene	1289	617	1022	1616	2675	2175	1880	1191	2965	1533.89	2475.85	0.690728	0.313061	-2.20637	0.0273581	0.221857
ENSMUSG00000064351	mt-Co1	protein_coding	63502	79751	48744	127761	176988	99410	147370	99506	140332	101419	163619	0.690011	0.253215	-2.725	0.00643009	0.0997603
ENSMUSG00000034818	Celf5	protein_coding	35	1	94	193	319	397	165	257	308	176.383	284.453	0.689477	0.386367	-1.78451	0.0743403	NA
ENSMUSG00000027803	Wwtr1	protein_coding	66	4	225	494	148	110	637	420	159	238.814	385.06	0.689197	0.38934	-1.77017	0.0766988	NA
ENSMUSG00000054302	Eapp	protein_coding	1298	566	822	1748	2736	1691	2312	1556	1343	1432.42	2308.64	0.688583	0.33322	-2.06645	0.0387858	0.265482
ENSMUSG00000097360	9430065F17Rik	lncRNA	0	4	0	48	1	83	103	127	279	66.1994	106.66	0.688125	0.309334	-2.22453	0.0261125	NA
ENSMUSG00000040170	Fmo2	protein_coding	1197	530	336	871	959	1307	1521	1207	1392	967.535	1558.77	0.688019	0.357431	-1.9249	0.0542414	0.312549
ENSMUSG00000025997	Ikzf2	protein_coding	198	57	70	133	167	46	267	373	249	173.572	279.578	0.68772	0.403796	-1.70314	0.0885425	NA
ENSMUSG00000033542	Arhgef5	protein_coding	361	59	353	867	399	547	512	449	939	442.784	713.128	0.68756	0.402138	-1.70976	0.0873099	0.396406
ENSMUSG00000022664	Slc35a5	protein_coding	198	129	154	282	761	626	547	283	422	336.641	542.04	0.687187	0.400757	-1.71472	0.0863961	NA
ENSMUSG00000046603	Tcaim	protein_coding	116	98	165	339	161	287	295	367	346	229.798	369.947	0.686954	0.40775	-1.68474	0.0920384	NA
ENSMUSG00000008734	Gprc5b	protein_coding	2316	320	969	2385	3439	3729	2278	2804	1449	2000.62	3218.93	0.686135	0.370898	-1.84993	0.0643237	0.339347
ENSMUSG00000072889	Nfxl1	protein_coding	766	291	496	974	885	592	1071	1047	940	741.527	1192.87	0.685865	0.363495	-1.88686	0.0591788	0.325785
ENSMUSG00000027774	Gfm1	protein_coding	757	273	356	1396	775	667	739	961	1085	716.76	1152.93	0.685737	0.373078	-1.83805	0.0660546	0.342656
ENSMUSG00000027087	Itgav	protein_coding	326	130	232	277	467	858	592	656	323	406.532	653.821	0.685529	0.404126	-1.69633	0.0898243	0.40133
ENSMUSG00000005774	Rfx5	protein_coding	1373	391	636	1487	1616	1812	1338	1780	1279	1214.32	1951.65	0.684541	0.355289	-1.92672	0.054015	0.311968
ENSMUSG00000025630	Hprt	protein_coding	476	320	136	979	966	928	1206	468	530	591.681	950.935	0.684528	0.38728	-1.76753	0.0771398	0.370652
ENSMUSG00000024208	Uqcc2	protein_coding	871	505	1619	1756	1579	861	2236	1449	2735	1408.87	2263.96	0.684309	0.348496	-1.96361	0.0495755	0.301456
ENSMUSG00000026594	Ralgps2	protein_coding	799	969	535	2861	1594	1606	1446	1653	1705	1350.46	2169.52	0.68393	0.3457	-1.97839	0.0478843	0.294723
ENSMUSG00000069379	Gm4950	processed_pseudogene	87	248	154	141	294	293	557	436	431	289.361	464.828	0.683827	0.407983	-1.67612	0.093715	NA
ENSMUSG00000101856	1700096K18Rik	lncRNA	123	1	103	305	529	98	353	510	119	230.531	370.247	0.683525	0.383339	-1.78308	0.0745727	NA
ENSMUSG00000025155	Dus1l	protein_coding	961	514	583	1369	665	1472	1474	1201	1412	995.564	1598.92	0.683514	0.340641	-2.00655	0.0447976	0.283452
ENSMUSG00000036598	Ccdc113	protein_coding	303	259	199	696	904	850	587	223	1224	502.288	806.674	0.68347	0.389746	-1.75363	0.0794942	0.375331
ENSMUSG00000035171	1110059E24Rik	protein_coding	97	244	650	425	1092	707	912	1143	483	632.232	1015.26	0.683316	0.406885	-1.67938	0.0930775	0.407103
ENSMUSG00000064370	mt-Cytb	protein_coding	52548	66052	41682	102055	136165	80803	121080	80634	120181	82774.8	132922	0.683314	0.247441	-2.76152	0.00575323	0.0954687
ENSMUSG00000022945	Chaf1b	protein_coding	36	2	4	77	1	73	180	214	59	73.0604	117.294	0.682972	0.33027	-2.06792	0.0386476	NA
ENSMUSG00000021796	Bmpr1a	protein_coding	1696	307	787	1892	1628	2078	1658	1284	2524	1369.89	2198.9	0.682726	0.346992	-1.96755	0.0491195	0.29991
ENSMUSG00000022708	Zbtb20	protein_coding	5025	2057	2756	6104	6494	6390	8708	3653	6319	4736.04	7601.31	0.682567	0.249272	-2.73825	0.00617677	0.0988779
ENSMUSG00000055653	Gpc3	protein_coding	429	182	317	502	502	332	745	1120	154	486.026	780.018	0.682475	0.407267	-1.67574	0.0937888	0.407965
ENSMUSG00000035572	Dcaf10	protein_coding	706	318	163	1027	1449	783	1019	405	1398	701.988	1126.04	0.681738	0.38448	-1.77314	0.0762048	0.3682
ENSMUSG00000045174	Amer3	protein_coding	332	8	222	196	999	322	443	905	267	404.374	648.345	0.68107	0.400594	-1.70015	0.0891029	0.400088
ENSMUSG00000024312	Wdr46	protein_coding	941	609	1133	1047	1747	1893	1294	2046	1897	1345.46	2157.05	0.680959	0.350459	-1.94305	0.0520102	0.306422
ENSMUSG00000029070	Mxra8	protein_coding	133	4	178	251	52	517	314	1222	1	327.971	525.804	0.680957	0.360238	-1.8903	0.058718	NA
ENSMUSG00000028334	Nans	protein_coding	1490	620	1857	2400	2077	2359	2718	1889	3210	1896.13	3038.89	0.680483	0.306876	-2.21745	0.026592	0.219589
ENSMUSG00000053985	Zfp14	protein_coding	129	8	139	233	261	457	223	234	516	215.768	345.776	0.680356	0.402863	-1.6888	0.0912572	NA
ENSMUSG00000001119	Col6a1	protein_coding	609	197	179	1027	677	1310	978	388	847	594.311	952.396	0.680343	0.381837	-1.78176	0.0747879	0.364201
ENSMUSG00000055737	Ghr	protein_coding	629	50	208	519	273	284	229	1037	665	430.996	690.604	0.680185	0.408128	-1.6666	0.0955944	0.410387
ENSMUSG00000034437	Gm9761	processed_pseudogene	2183	1299	1037	2766	3718	1778	2521	2273	4175	2221.61	3559.62	0.68012	0.312575	-2.17586	0.0295657	0.232178
ENSMUSG00000039419	Cntnap2	protein_coding	770	531	1184	1462	2335	1272	1434	1160	2819	1311.46	2101.22	0.680049	0.346488	-1.96269	0.0496817	0.301456
ENSMUSG00000018481	Appbp2	protein_coding	2803	489	1396	3137	3161	3342	3231	1853	3967	2294.98	3676.43	0.679821	0.325923	-2.08583	0.036994	0.260911
ENSMUSG00000036242	3632451O06Rik	protein_coding	488	5	64	539	281	194	324	429	1021	330.76	529.8	0.679662	0.398285	-1.70647	0.0879207	NA
ENSMUSG00000022800	Fyttd1	protein_coding	1633	420	1001	2029	1925	1096	1906	2448	1213	1456.47	2331.53	0.6788	0.366814	-1.85053	0.0642372	0.339347
ENSMUSG00000020460	Rps27a	protein_coding	79	6	351	239	187	424	441	588	428	297.839	476.509	0.67797	0.398493	-1.70133	0.0888802	NA
ENSMUSG00000051116	Gm8121	processed_pseudogene	255	91	354	633	1102	359	367	409	1069	458.076	732.844	0.677918	0.40376	-1.67901	0.0931492	0.407103
ENSMUSG00000044991	1110034G24Rik	protein_coding	5	1	100	204	352	101	403	240	171	161.396	258.205	0.677908	0.368751	-1.83839	0.0660047	NA
ENSMUSG00000085611	Ap3s1-ps1	processed_pseudogene	74	48	22	165	237	72	101	214	260	124.567	199.223	0.677466	0.394037	-1.7193	0.0855603	NA
ENSMUSG00000020866	Cacna1g	protein_coding	46	2	6	143	3	297	147	196	235	107.857	172.439	0.676971	0.351457	-1.92619	0.0540811	NA
ENSMUSG00000020413	Hus1	protein_coding	312	216	137	864	494	429	556	607	345	409.824	655.103	0.676717	0.399892	-1.69225	0.0905983	0.402686
ENSMUSG00000055943	Emc7	protein_coding	1356	780	1545	3027	3517	2068	2544	1575	3318	1965.61	3141.08	0.676281	0.299225	-2.26011	0.0238146	0.206976
ENSMUSG00000012848	Rps5	protein_coding	12734	6607	28355	24151	39533	20357	47828	23368	37175	24630.4	39354.7	0.676095	0.378384	-1.7868	0.0739699	0.362795
ENSMUSG00000085793	Lin52	protein_coding	68	132	5	168	95	293	231	480	149	185.449	296.307	0.676073	0.386372	-1.7498	0.0801532	NA
ENSMUSG00000006411	Pvrl4	protein_coding	271	16	29	609	315	927	584	230	232	299.147	477.778	0.675486	0.404875	-1.66838	0.0952395	NA
ENSMUSG00000033793	Atp6v1h	protein_coding	1391	488	1373	2384	2256	1481	2385	1711	2182	1594.84	2546.27	0.674973	0.324745	-2.07847	0.0376662	0.262974
ENSMUSG00000008461	Fut1	protein_coding	516	12	356	679	589	1007	1046	216	1462	552.536	882.059	0.674805	0.408056	-1.65371	0.0981868	0.415059
ENSMUSG00000032869	Psmf1	protein_coding	2047	374	587	2208	1000	2023	1790	1555	2428	1400.34	2234.58	0.674229	0.361654	-1.86429	0.0622807	0.33292
ENSMUSG00000020422	Tns3	protein_coding	295	418	598	49	177	654	659	1799	642	649.933	1037.05	0.674127	0.408252	-1.65125	NA	NA
ENSMUSG00000030560	Ctsc	protein_coding	40	3	4	226	76	163	9	309	128	104.312	166.402	0.673778	0.35302	-1.90861	0.0563124	NA
ENSMUSG00000021643	Serf1	protein_coding	1131	1436	1655	2348	2845	1904	2753	2249	3722	2094.47	3340.28	0.673385	0.3045	-2.21144	0.0270051	0.220744
ENSMUSG00000051154	Commd3	protein_coding	1044	279	792	1534	1674	1643	2079	589	1894	1115.68	1779.29	0.673376	0.352926	-1.90798	0.0563934	0.319573
ENSMUSG00000022354	Ndufb9	protein_coding	3104	2652	6063	5718	7540	4368	7842	6109	9566	5549.82	8850.83	0.673371	0.2911	-2.31319	0.0207121	0.191756
ENSMUSG00000099875	Gm15453	processed_pseudogene	2729	2188	6103	5950	7463	4159	8741	4408	9959	5290.87	8436.73	0.673179	0.305918	-2.20052	0.0277699	0.224099
ENSMUSG00000031928	Mre11a	protein_coding	704	836	1253	2391	1595	1479	2018	1386	2532	1450.46	2312.61	0.67301	0.323122	-2.08284	0.0372661	0.261997
ENSMUSG00000021222	Dcaf4	protein_coding	383	8	274	1053	756	332	834	246	1062	465.48	742.122	0.672936	0.407084	-1.65306	0.0983177	0.415204
ENSMUSG00000014771	Pdcd2	protein_coding	636	65	450	545	643	608	791	442	1531	563.382	898.085	0.67274	0.400471	-1.67987	0.0929821	0.407103
ENSMUSG00000017561	Crlf3	protein_coding	137	270	600	791	331	665	1143	610	833	559.033	891.143	0.672724	0.39854	-1.68797	0.0914164	0.403793
ENSMUSG00000036160	Surf6	protein_coding	802	642	343	1135	1232	2400	1370	836	1708	1037.28	1653.12	0.672387	0.35448	-1.89682	0.0578511	0.32289
ENSMUSG00000025510	Cd151	protein_coding	1695	1895	2153	2799	2823	2672	4502	3112	3698	2684.36	4277.05	0.672039	0.276631	-2.42937	0.0151252	0.162583
ENSMUSG00000031697	Orc6	protein_coding	452	40	61	600	590	372	318	398	708	346.304	551.681	0.671794	0.408242	-1.64558	0.0998509	0.418885
ENSMUSG00000034932	Mrpl54	protein_coding	907	569	2332	1517	2633	2181	2156	2096	3898	1897.23	3021.61	0.671428	0.357514	-1.87804	0.0603751	0.328344
ENSMUSG00000020116	Pno1	protein_coding	652	29	1150	894	1077	910	2185	806	1762	951.917	1515.73	0.671101	0.406148	-1.65236	0.0984618	0.415317
ENSMUSG00000071640	Stxbp3-ps	processed_pseudogene	184	5	20	146	283	47	209	371	211	160.085	254.897	0.671077	0.379277	-1.76936	0.0768341	NA
ENSMUSG00000014599	Csf1	protein_coding	14	0	2	139	3	41	4	399	80	87.0596	138.613	0.670983	0.311057	-2.15711	0.030997	NA
ENSMUSG00000079104	Prps1l3	protein_coding	790	32	361	1709	1131	1597	1220	528	1074	793.559	1263.36	0.67086	0.402358	-1.66732	0.0954508	0.410387
ENSMUSG00000024191	Bnip1	protein_coding	379	12	417	371	894	922	851	739	563	527.542	839.645	0.670492	0.408024	-1.64327	0.100328	0.419999
ENSMUSG00000025199	Chuk	protein_coding	1642	1373	1462	3327	3672	2264	3222	2038	3644	2296.32	3654.14	0.670205	0.275069	-2.43649	0.0148304	0.16165
ENSMUSG00000039001	Rps21	protein_coding	2813	1598	7653	4966	6016	4299	10928	4974	9407	5459.9	8684.4	0.669552	0.32892	-2.03561	0.0417898	0.276095
ENSMUSG00000028412	Slc44a1	protein_coding	1091	203	1122	1662	1234	1681	1890	1081	2023	1195.53	1901.04	0.669141	0.362724	-1.84477	0.0650717	0.340878
ENSMUSG00000079065	BC005561	na	578	201	464	1131	953	908	923	613	1013	672.922	1069.97	0.669057	0.356635	-1.87603	0.0606515	0.328344
ENSMUSG00000001844	Zdhhc4	protein_coding	945	256	1022	1533	1605	886	792	2260	1148	1138.09	1809.29	0.668813	0.389889	-1.71539	0.0862735	0.392958
ENSMUSG00000086922	Gm13835	processed_pseudogene	1126	1197	1154	2272	2390	2132	2408	2226	2131	1787.22	2841.09	0.668729	0.305738	-2.18726	0.0287234	0.228088
ENSMUSG00000032263	Bckdhb	protein_coding	303	31	72	264	156	409	144	464	468	241.708	384.217	0.668655	0.404501	-1.65304	0.0983229	NA
ENSMUSG00000067719	Gm10221	processed_pseudogene	1486	1341	4207	2879	4656	3094	6260	2971	5853	3383.23	5376.73	0.668329	0.331659	-2.01511	0.0438932	0.282589
ENSMUSG00000026766	Mmadhc	protein_coding	1409	594	1591	2755	3066	2256	2295	2107	2370	1878.03	2984.56	0.6683	0.31565	-2.11722	0.0342413	0.251407
ENSMUSG00000052155	Acvr2a	protein_coding	1103	242	323	1240	852	1193	1267	967	989	823.511	1307.83	0.66732	0.372881	-1.78963	0.0735128	0.362466
ENSMUSG00000067106	Gm5529	processed_pseudogene	98	3	63	376	106	230	707	5	418	181.995	289.028	0.667306	0.37144	-1.79654	0.0724091	NA
ENSMUSG00000062098	Btbd3	protein_coding	468	274	388	1097	386	538	465	1126	731	591.687	939.629	0.667258	0.395552	-1.6869	0.0916226	0.404108
ENSMUSG00000030500	Slc17a6	protein_coding	135	7	97	427	16	72	304	243	474	177.479	281.805	0.667048	0.382578	-1.74356	0.0812357	NA
ENSMUSG00000019312	Grb7	protein_coding	749	170	830	667	456	851	847	2086	432	820.827	1303.33	0.667046	0.404053	-1.65089	0.0987612	0.416086
ENSMUSG00000028719	Cmpk1	protein_coding	978	703	660	1502	720	1221	1125	1771	1613	1105.69	1755.5	0.666928	0.351761	-1.89597	0.0579643	0.323079
ENSMUSG00000074754	Gm561	protein_coding	203	3	332	667	758	264	1084	216	737	408.937	649.129	0.666625	0.401688	-1.65956	0.0970032	0.41216
ENSMUSG00000034445	Cyb561a3	protein_coding	310	6	202	346	157	170	114	851	444	298.183	473.176	0.666181	0.394905	-1.68694	0.0916147	NA
ENSMUSG00000086382	Chrna1os	lncRNA	95	2	59	288	215	87	149	82	625	149.19	236.732	0.666102	0.380965	-1.74846	NA	NA
ENSMUSG00000046269	Usp27x	protein_coding	64	1	36	74	114	207	173	212	148	107.734	170.949	0.666091	0.371199	-1.79443	0.0727449	NA
ENSMUSG00000020390	Ube2b	protein_coding	1303	1642	1428	2846	3133	1739	2606	2339	4109	2200.28	3490.81	0.665873	0.310458	-2.14481	0.0319682	0.241683
ENSMUSG00000032715	Trib3	protein_coding	0	2	62	2	111	508	499	171	531	182.737	289.847	0.665528	0.338844	-1.96411	0.0495171	NA
ENSMUSG00000032231	Anxa2	protein_coding	1576	179	881	1824	1540	2714	2395	1439	1333	1379.22	2187.55	0.665469	0.37557	-1.77189	0.0764127	0.369024
ENSMUSG00000020075	Ddx21	protein_coding	3365	1587	1651	4037	4488	3930	3560	3120	5561	3166.02	5019.98	0.665011	0.265069	-2.50882	0.0121134	0.143573
ENSMUSG00000062963	Ufc1	protein_coding	1940	1466	1987	3364	3888	3172	4828	1880	4186	2681.8	4252.03	0.664951	0.266406	-2.496	0.0125601	0.146104
ENSMUSG00000033917	Gde1	protein_coding	3612	2902	3371	5963	5307	6249	6465	3861	9051	4735.84	7508.35	0.664875	0.222488	-2.98836	0.00280476	0.0657135
ENSMUSG00000038570	Saxo2	protein_coding	1097	845	1188	2379	2156	1578	2473	1168	2820	1574.94	2496.25	0.664465	0.29647	-2.24126	0.0250095	0.211622
ENSMUSG00000050490	Gm8394	processed_pseudogene	1009	872	702	1538	2182	1514	2134	1279	1813	1335.52	2116.75	0.664455	0.315233	-2.10782	0.0350462	0.253753
ENSMUSG00000073067	9130019P16Rik	lncRNA	330	7	283	212	537	404	470	507	809	365.735	579.542	0.664114	0.405288	-1.63862	0.101292	0.420761
ENSMUSG00000038279	Nop2	protein_coding	708	771	588	1233	1509	395	1268	2054	932	1059.96	1679.48	0.664004	0.389099	-1.70652	0.0879121	0.398049
ENSMUSG00000028115	Bnipl	protein_coding	492	244	28	499	241	1064	967	438	741	467.263	740.341	0.663955	0.408283	-1.62621	0.103905	0.426668
ENSMUSG00000028139	Riiad1	protein_coding	275	211	75	506	256	397	718	358	362	322.903	511.571	0.663832	0.405497	-1.63708	0.101613	NA
ENSMUSG00000022698	Naa50	protein_coding	1130	828	816	755	1765	1043	1401	1933	2121	1278.19	2024.72	0.663626	0.352105	-1.88474	0.0594654	0.32617
ENSMUSG00000044080	S100a1	protein_coding	29857	24515	45862	47195	64921	40479	72876	46409	73410	46362.5	73421.3	0.663242	0.239012	-2.77493	0.00552137	0.0942428
ENSMUSG00000032352	Lrrc1	protein_coding	2723	884	2417	4729	3597	4260	5221	2248	4106	2983.93	4725.25	0.663178	0.288196	-2.30113	0.0213841	0.19495
ENSMUSG00000001089	Luzp1	protein_coding	166	7	270	521	522	309	819	152	620	323.079	511.526	0.662923	0.404215	-1.64002	0.101	NA
ENSMUSG00000009927	Rps25	protein_coding	399	431	391	359	1031	537	977	539	1441	628.774	995.45	0.662808	0.384037	-1.7259	0.0843657	0.387438
ENSMUSG00000080921	Rpl38-ps2	processed_pseudogene	3233	3563	8193	4923	10251	4036	11996	7119	12232	6924.48	10962.1	0.662748	0.322243	-2.05667	0.0397176	0.268985
ENSMUSG00000042834	Nrep	protein_coding	25169	26166	22311	43564	51029	40138	51889	31432	60484	36055.6	57057.6	0.662194	0.207189	-3.19609	0.00139305	0.0434909
ENSMUSG00000026519	Tmem63a	protein_coding	409	2	53	319	413	708	310	444	822	341.788	540.716	0.661767	0.395955	-1.67132	0.094659	NA
ENSMUSG00000025809	Itgb1	protein_coding	1912	1497	1600	2919	2394	2931	3089	3336	2750	2382.06	3768.26	0.661689	0.292251	-2.26411	0.0235675	0.20591
ENSMUSG00000021962	Dcp1a	protein_coding	1199	296	986	1563	2000	1671	1385	1340	2068	1260.45	1993.46	0.661336	0.347089	-1.90538	0.056731	0.320208
ENSMUSG00000030127	Cops7a	protein_coding	1566	582	1660	2523	1259	2107	2465	1479	3756	1746.86	2762.6	0.661261	0.324079	-2.04043	0.0413075	0.274297
ENSMUSG00000022131	Gpr180	protein_coding	561	395	1111	1610	951	1008	1589	1734	812	1053.15	1665.1	0.660903	0.378243	-1.7473	0.0805852	0.378211
ENSMUSG00000003528	Slc25a1	protein_coding	945	441	1514	1572	2450	1298	2349	1035	2924	1455.19	2300.42	0.660684	0.351578	-1.87919	0.0602181	0.328227
ENSMUSG00000048583	Igf2	protein_coding	1303	232	963	926	1649	734	826	2494	1293	1159.5	1832.86	0.660592	0.394928	-1.67269	0.0943883	0.408821
ENSMUSG00000106294	Gm8539	processed_pseudogene	35	6	42	162	309	308	389	5	322	142.539	225.308	0.660546	0.376447	-1.75469	0.0793131	NA
ENSMUSG00000029767	Calu	protein_coding	5844	2948	3287	7727	9339	8020	6838	6397	8294	5972.93	9438.41	0.660106	0.239896	-2.75163	0.0059299	0.0972073
ENSMUSG00000046768	Rhoj	protein_coding	1	1	4	2	163	0	43	296	211	85.4967	135.094	0.660019	0.306237	-2.15525	0.031142	NA
ENSMUSG00000018425	Dhx40	protein_coding	886	1210	546	1297	2104	1309	1404	2521	1401	1403.51	2217.38	0.659813	0.374163	-1.76344	0.0778268	0.372414
ENSMUSG00000090136	Gm10177	transcribed_processed_pseudogene	444	396	458	721	1798	1171	1409	616	887	790.841	1249.37	0.659741	0.368771	-1.78903	0.0736106	0.362466
ENSMUSG00000022338	Eny2	protein_coding	1105	987	746	2194	2942	2027	1624	1629	2362	1586.22	2505.71	0.659628	0.314129	-2.09987	0.0357407	0.256107
ENSMUSG00000091989	Gm17257	processed_pseudogene	129	3	159	111	148	245	528	241	285	190.06	300.208	0.659506	0.392629	-1.67972	0.0930127	NA
ENSMUSG00000025794	Rpl14	protein_coding	1388	1755	2972	2507	3303	2918	5314	1796	6555	2899.94	4579.79	0.659255	0.319356	-2.06433	0.0389869	0.266183
ENSMUSG00000025737	Wdr24	protein_coding	2306	1717	3641	3816	3807	3763	6070	2528	7183	3532.54	5578.47	0.659163	0.280622	-2.34894	0.0188271	0.182459
ENSMUSG00000105879	Gm6204	processed_pseudogene	7530	6432	18945	14564	21050	11578	32055	16428	24344	15992.5	25250	0.65889	0.370639	-1.77771	0.0754512	0.366161
ENSMUSG00000029089	Pacrgl	protein_coding	844	86	416	1086	1027	321	705	1166	887	685.527	1082.17	0.658643	0.403834	-1.63097	0.102896	0.424211
ENSMUSG00000028347	Tmeff1	protein_coding	381	4	121	399	122	742	306	768	384	342.993	541.437	0.658615	0.396091	-1.66279	0.0963547	NA
ENSMUSG00000036030	Prtg	protein_coding	282	5	32	727	579	183	644	376	132	290.231	458.066	0.658352	0.394051	-1.67073	0.0947753	NA
ENSMUSG00000050930	Map10	protein_coding	125	1	68	356	133	353	343	117	463	182.941	288.704	0.658212	0.387842	-1.69712	0.0896748	NA
ENSMUSG00000021895	Arhgef3	protein_coding	287	190	235	603	360	888	506	446	652	418.304	659.987	0.657885	0.388395	-1.69386	0.0902927	0.401756
ENSMUSG00000055707	Klhl26	protein_coding	1208	724	835	2206	1177	1925	1582	2096	1394	1384.65	2184.41	0.657717	0.341298	-1.9271	0.0539667	0.311871
ENSMUSG00000031562	Dctd	protein_coding	214	84	210	711	325	977	394	242	663	362.023	570.814	0.656942	0.40096	-1.63842	0.101334	0.420761
ENSMUSG00000030532	Hddc3	protein_coding	585	728	1191	1779	825	957	2695	1100	1736	1202.31	1895.69	0.656917	0.353465	-1.85851	0.0630973	0.335058
ENSMUSG00000052221	Ppp1r36	protein_coding	106	281	311	482	576	71	571	783	560	417.874	658.669	0.656487	0.408254	-1.60804	0.107827	0.434898
ENSMUSG00000044768	D1Ertd622e	protein_coding	295	4	111	152	360	93	333	516	364	242.235	381.794	0.656389	0.393504	-1.66806	0.0953034	NA
ENSMUSG00000024844	Banf1	protein_coding	979	479	1290	2392	1282	1239	1765	1378	2357	1338.06	2108.49	0.656072	0.335742	-1.9541	0.0506899	0.303895
ENSMUSG00000035818	Plekhs1	protein_coding	96	2	1	42	114	108	7	419	267	123.416	194.429	0.655713	0.337431	-1.94325	0.0519859	NA
ENSMUSG00000085037	4933421O10Rik	lncRNA	44	167	335	188	487	40	359	712	632	338.349	533.009	0.655644	0.402685	-1.62818	0.103487	NA
ENSMUSG00000052430	Bmpr1b	protein_coding	267	44	82	604	347	599	622	142	330	283.452	446.516	0.655605	0.408095	-1.6065	0.108164	NA
ENSMUSG00000001440	Kpnb1	protein_coding	6022	4379	4137	6878	6809	6579	10775	6977	8980	6436.61	10139.4	0.655596	0.215464	-3.04272	0.00234449	0.0588136
ENSMUSG00000069682	Gm10275	transcribed_processed_pseudogene	4810	3957	11824	8896	12764	8494	19556	8484	13845	9595.71	15109.3	0.654978	0.302613	-2.16441	0.0304332	0.235487
ENSMUSG00000049717	Lig4	protein_coding	290	279	266	381	851	539	907	254	996	472.739	744.087	0.654428	0.393064	-1.66494	0.0959251	0.410919
ENSMUSG00000024645	Timm21	protein_coding	127	350	182	463	157	282	802	672	277	371.89	585.343	0.654404	0.408006	-1.60391	0.108734	0.437137
ENSMUSG00000038412	Higd1a	protein_coding	218	284	368	305	484	141	560	927	494	436.3	686.604	0.654156	0.40547	-1.61333	0.106673	0.431997
ENSMUSG00000006127	Inpp5k	protein_coding	1101	218	610	1498	1902	1699	1337	788	1722	1056.28	1661.82	0.65377	0.355113	-1.84102	0.0656191	0.341825
ENSMUSG00000041828	Abca8a	protein_coding	0	1	1	34	1	2	0	311	159	66.7266	104.929	0.653086	0.283988	-2.29969	0.0214656	NA
ENSMUSG00000082536	Gm13456	processed_pseudogene	21739	21170	31436	37544	45535	34626	54960	28537	63134	34750	54644.7	0.65307	0.223233	-2.92551	0.00343897	0.0727474
ENSMUSG00000000167	Pih1d2	protein_coding	1463	754	1060	1616	1232	1276	2116	1056	3507	1421.84	2234.67	0.652308	0.308283	-2.11594	0.0343499	0.252018
ENSMUSG00000082935	Gm7658	processed_pseudogene	544	340	1197	762	1468	1186	1512	946	2148	1035.06	1626.75	0.652275	0.369615	-1.76474	0.0776075	0.371723
ENSMUSG00000055150	Zfp78	protein_coding	23	4	74	110	109	142	4	367	262	124.474	195.621	0.652215	0.355877	-1.8327	0.0668474	NA
ENSMUSG00000037845	Fdxacb1	protein_coding	169	12	149	304	376	277	225	242	547	226.807	356.424	0.652127	0.405537	-1.60806	0.107823	NA
ENSMUSG00000026003	Acadl	protein_coding	339	40	240	787	846	641	746	271	506	420.829	661.199	0.651851	0.403607	-1.61506	0.106297	0.43153
ENSMUSG00000017418	Arl5b	protein_coding	630	68	106	408	688	731	334	477	1104	446.859	701.543	0.650712	0.407622	-1.59636	0.110408	0.441157
ENSMUSG00000063052	Lrrc40	protein_coding	372	366	236	281	858	416	488	1108	521	526.343	826.225	0.650531	0.404265	-1.60917	0.107579	0.434251
ENSMUSG00000030717	Nupr1	protein_coding	1	1	4	88	147	85	235	7	124	62.6226	98.3014	0.650529	0.341882	-1.90279	0.0570681	NA
ENSMUSG00000040321	Zfp770	protein_coding	100	7	8	266	447	243	79	159	338	156.124	245.055	0.65041	0.388596	-1.67375	0.0941805	NA
ENSMUSG00000084910	C630043F03Rik	lncRNA	53	4	7	380	237	448	126	5	619	162.91	255.699	0.650368	0.372119	-1.74774	0.0805086	NA
ENSMUSG00000037685	Atp8a1	protein_coding	3283	1561	2145	5782	4262	6715	3576	4111	4630	3640.24	5711.97	0.649956	0.272166	-2.38809	0.0169362	0.173269
ENSMUSG00000031169	Porcn	protein_coding	618	432	248	1123	729	515	620	907	1189	664.982	1043.43	0.64994	0.381326	-1.70442	0.0883024	0.398912
ENSMUSG00000097055	Gm4419	lncRNA	346	714	717	1020	1490	901	1496	562	2431	973.4	1527.16	0.649744	0.375358	-1.731	0.0834516	0.384839
ENSMUSG00000048967	Yjefn3	protein_coding	85	3	19	120	279	173	194	100	259	117.691	184.63	0.649634	0.382453	-1.6986	0.0893953	NA
ENSMUSG00000032009	Sesn3	protein_coding	1898	428	1234	3039	2393	2320	2252	1629	2752	1776.19	2785.5	0.649148	0.322717	-2.01151	0.0442715	0.283053
ENSMUSG00000031832	Taf1c	protein_coding	279	15	591	859	784	937	690	788	813	584.277	916.239	0.649073	0.408271	-1.58981	0.111878	0.443298
ENSMUSG00000018102	Hist1h2bc	protein_coding	649	526	864	1213	1852	360	1170	1352	1880	1041.07	1631.96	0.648537	0.381722	-1.69898	0.0893234	0.400243
ENSMUSG00000031201	Brcc3	protein_coding	225	396	33	901	848	619	755	317	989	496.634	778.424	0.648374	0.407517	-1.59104	0.111602	0.442929
ENSMUSG00000020949	Fkbp3	protein_coding	927	840	593	1073	1718	1168	1980	1313	1450	1160.06	1818.23	0.648329	0.337828	-1.91911	0.0549703	0.315278
ENSMUSG00000081406	Rps6-ps4	processed_pseudogene	2435	1800	4784	4647	8329	4141	7321	3784	7235	4531.37	7101.99	0.648278	0.311826	-2.07897	0.0376197	0.262974
ENSMUSG00000006281	Tep1	protein_coding	275	3	5	297	196	268	199	218	842	220.004	344.762	0.648069	0.378233	-1.71341	0.0866372	NA
ENSMUSG00000028878	Fam76a	protein_coding	1825	186	1581	2880	2243	1998	1719	2314	2835	1788.01	2800.62	0.647393	0.376042	-1.7216	0.0851425	0.389952
ENSMUSG00000064367	mt-Nd5	protein_coding	20545	23733	12089	40662	40620	25557	36146	29194	43965	28213.7	44190.4	0.647337	0.259466	-2.49488	0.0125999	0.146394
ENSMUSG00000022861	Dgkg	protein_coding	492	604	458	1053	1059	1143	873	854	1616	835.971	1309.07	0.647016	0.351578	-1.84032	0.0657213	0.341999
ENSMUSG00000025135	Anapc11	protein_coding	679	281	1184	1979	405	1667	1750	987	2073	1099.7	1722.02	0.646998	0.38379	-1.68581	0.0918319	0.40437
ENSMUSG00000046605	B3gntl1	protein_coding	454	201	27	243	458	176	512	822	304	361.047	565.303	0.646836	0.406298	-1.59202	0.111379	0.442888
ENSMUSG00000046753	Ccdc66	protein_coding	190	444	344	860	1128	402	837	502	1206	600.652	940.399	0.646743	0.39364	-1.64298	0.100387	0.42007
ENSMUSG00000005299	Letm1	protein_coding	2628	1081	1804	4306	3652	3366	4104	2157	3960	2690.13	4211.31	0.646592	0.257605	-2.51002	0.0120725	0.143573
ENSMUSG00000023025	Larp4	protein_coding	437	15	307	739	458	646	380	499	1100	450.765	705.614	0.646503	0.40825	-1.5836	0.113285	0.444879
ENSMUSG00000039840	Epg5	protein_coding	762	137	793	2569	797	1873	1781	663	1289	1016.38	1590.99	0.646483	0.384356	-1.68199	0.092571	0.406543
ENSMUSG00000042473	Tbc1d8b	protein_coding	257	316	193	1123	425	585	1008	380	515	476.362	745.559	0.646267	0.394247	-1.63924	0.101163	0.420482
ENSMUSG00000022123	Scel	protein_coding	204	93	47	193	504	220	448	81	631	231.235	361.85	0.646031	0.406466	-1.58938	0.111974	NA
ENSMUSG00000031290	Lrch2	protein_coding	71	90	23	188	453	351	282	178	203	181.895	284.483	0.645238	0.405337	-1.59186	0.111417	NA
ENSMUSG00000032607	Amt	protein_coding	1344	622	1084	2563	2147	1903	2793	1283	1757	1546.78	2418.71	0.644968	0.303779	-2.12315	0.0337416	0.250306
ENSMUSG00000058420	Syt17	protein_coding	849	262	512	1061	835	1307	1566	366	1665	812.687	1270.72	0.644872	0.370664	-1.73978	0.0818984	0.380781
ENSMUSG00000026304	Rab17	protein_coding	1	1	1	114	81	5	272	3	154	57.2673	89.5415	0.644843	0.31912	-2.02069	0.0433114	NA
ENSMUSG00000024067	Dpy30	protein_coding	1419	998	1144	2212	3616	1443	2388	1254	3854	1829.54	2859.85	0.644457	0.327892	-1.96546	0.0493615	0.301002
ENSMUSG00000008226	Scrn3	protein_coding	573	16	746	895	689	541	732	799	1900	696.981	1089.21	0.644087	0.408242	-1.57771	0.114632	0.447437
ENSMUSG00000022765	Snap29	protein_coding	1013	693	432	1597	1392	1194	1124	1292	1735	1079.03	1686.17	0.644013	0.34153	-1.88567	0.059339	0.32604
ENSMUSG00000021116	Eif2s1	protein_coding	550	274	529	878	1207	658	1147	618	1046	697.252	1089.11	0.643402	0.360158	-1.78645	0.0740272	0.362795
ENSMUSG00000078580	E430018J23Rik	protein_coding	147	3	124	202	196	268	300	182	514	189.849	296.532	0.643336	0.395403	-1.62704	0.103729	NA
ENSMUSG00000005804	Bloc1s6	protein_coding	1062	285	858	1743	1998	1744	1460	1568	986	1196.15	1867.46	0.642678	0.361233	-1.77913	0.0752192	0.365571
ENSMUSG00000057421	Las1l	protein_coding	3385	2293	3946	5179	4556	6096	7434	3104	8468	4471.51	6980.72	0.642614	0.250591	-2.56439	0.0103357	0.131459
ENSMUSG00000018567	Gabarap	protein_coding	5532	4495	5474	9259	10758	8365	9472	7203	12242	7467	11656.7	0.642559	0.218036	-2.94703	0.00320837	0.0700483
ENSMUSG00000045689	Pcdhb4	protein_coding	60	1	3	5	1	1	181	389	0	86.197	134.558	0.642516	0.3013	-2.13247	0.0329678	NA
ENSMUSG00000068134	Zfp120	protein_coding	110	2	15	82	405	183	509	208	31	155.831	243.221	0.642282	0.368208	-1.74435	0.0810989	NA
ENSMUSG00000085802	Gm16059	lncRNA	60	2	1	0	13	3	117	208	175	67.6117	105.525	0.642236	0.311615	-2.06099	0.0393036	NA
ENSMUSG00000027996	Sfrp2	protein_coding	193	2	371	221	178	244	582	760	293	322.741	503.622	0.641963	0.39492	-1.62555	0.104045	NA
ENSMUSG00000037816	Fbxw17	protein_coding	1018	1264	1236	1560	1687	1545	2481	1844	2695	1625.98	2537.19	0.641924	0.30264	-2.12108	0.0339149	0.250605
ENSMUSG00000026502	Desi2	protein_coding	652	230	1159	1550	1351	1185	1746	886	1696	1047.7	1634.83	0.641921	0.366273	-1.75257	0.0796752	0.375815
ENSMUSG00000024666	Tmem138	protein_coding	1406	575	792	2263	1142	1431	1758	1462	1904	1297.54	2024.04	0.641454	0.321715	-1.99386	0.0461676	0.289356
ENSMUSG00000023186	Vwa5a	protein_coding	81	1	66	131	86	225	129	362	125	134.222	209.279	0.640805	0.371982	-1.72268	NA	NA
ENSMUSG00000034768	Asb16	protein_coding	270	264	154	600	197	268	593	404	676	355.184	553.628	0.640349	0.40071	-1.59804	0.110035	0.440229
ENSMUSG00000025289	Prdx4	protein_coding	738	224	730	635	975	678	1097	1298	817	778.298	1213.12	0.640333	0.382145	-1.67563	0.0938109	0.407965
ENSMUSG00000031667	Aktip	protein_coding	1484	1256	825	1713	1993	1517	1838	2007	3053	1651.88	2574.09	0.639957	0.315963	-2.02542	0.0428244	0.279267
ENSMUSG00000029730	Mcm7	protein_coding	738	566	789	1911	931	1541	1407	1161	1530	1077.5	1678.85	0.639782	0.328547	-1.94731	0.0514975	0.305882
ENSMUSG00000063882	Uqcrh	protein_coding	2850	2733	4441	5066	6231	4674	6690	4473	8360	4709.98	7336.99	0.639468	0.262315	-2.43778	0.0147776	0.16165
ENSMUSG00000030604	Zfp626	protein_coding	115	4	93	526	97	127	463	112	335	176.23	274.48	0.639239	0.38967	-1.64046	0.100909	NA
ENSMUSG00000086075	Gm15728	lncRNA	147	5	115	394	645	305	381	366	123	249.817	389.088	0.639224	0.399596	-1.59968	0.10967	NA
ENSMUSG00000031231	Cox7b	protein_coding	864	1144	1580	2521	2749	2040	2183	2164	2781	1877.73	2924.01	0.638961	0.320299	-1.99489	0.0460552	0.288834
ENSMUSG00000031880	Rrad	protein_coding	1	2	1	1	0	0	0	233	167	52.4634	81.6882	0.638816	0.276968	-2.30647	0.0210846	NA
ENSMUSG00000044155	Lsm8	protein_coding	664	710	425	1151	1817	1217	1590	793	1484	994.67	1548.61	0.638682	0.346914	-1.84104	0.0656159	0.341825
ENSMUSG00000081400	Gm13680	processed_pseudogene	1377	966	1624	2194	2805	1609	1933	2691	2716	1904.23	2964.61	0.638635	0.325701	-1.9608	0.0499023	0.301722
ENSMUSG00000044098	Rsbn1	protein_coding	1598	292	1375	1915	1930	2424	1984	1744	2389	1582.67	2463.52	0.638357	0.350682	-1.82033	0.0687088	0.350387
ENSMUSG00000036550	Cnot1	protein_coding	3754	2815	2054	5429	6223	5017	4518	4066	7684	4231.87	6585.42	0.637977	0.262346	-2.43182	0.0150232	0.162217
ENSMUSG00000028431	Ikbkap	protein_coding	2256	832	672	2692	2832	1950	2166	2182	2366	1829.66	2845.74	0.637227	0.33101	-1.9251	0.0542168	0.312549
ENSMUSG00000051316	Taf7	protein_coding	606	671	288	1054	1241	784	670	1918	529	875.639	1361.87	0.637178	0.399541	-1.59478	0.110762	0.442079
ENSMUSG00000091449	Gm10269	processed_pseudogene	562	534	1323	1216	1328	1064	2524	709	2261	1165.11	1811.53	0.636742	0.360076	-1.76835	0.077002	0.370609
ENSMUSG00000039461	Tcta	protein_coding	608	296	743	908	1263	1060	1407	885	984	836.204	1300.05	0.63664	0.356503	-1.78579	0.0741336	0.362959
ENSMUSG00000068324	Gm10029	processed_pseudogene	1	0	50	146	127	74	379	37	343	108.175	168.15	0.636374	0.338103	-1.88219	0.05981	NA
ENSMUSG00000030930	Chst15	protein_coding	1703	479	780	1578	1204	1227	2294	1819	1163	1287.94	2001.72	0.636172	0.352335	-1.80559	0.0709826	0.356133
ENSMUSG00000085881	Gm15912	lncRNA	176	279	101	128	448	352	413	704	293	330.48	513.578	0.63602	0.408161	-1.55826	0.119172	NA
ENSMUSG00000098104	Gm6085	processed_pseudogene	860	33	358	812	973	526	953	582	1336	633.188	983.766	0.635683	0.406171	-1.56506	0.117569	0.451815
ENSMUSG00000028649	Macf1	protein_coding	6809	3566	7733	8230	10863	7186	10594	9038	13120	8045.11	12498.7	0.635598	0.253738	-2.50494	0.0122473	0.144087
ENSMUSG00000027165	B230118H07Rik	protein_coding	569	648	540	795	1456	1561	2296	754	880	966.347	1501.29	0.635594	0.369608	-1.71964	0.0854972	0.391097
ENSMUSG00000014329	Bicc1	protein_coding	270	4	111	264	463	249	225	324	666	256.726	398.791	0.635405	0.398754	-1.59348	0.111053	NA
ENSMUSG00000019578	Ubxn6	protein_coding	2687	2203	3231	5322	5901	4027	5149	3589	6781	3966.15	6160.46	0.635299	0.25372	-2.50393	0.0122821	0.14422
ENSMUSG00000053119	Chmp3	protein_coding	1518	1520	1369	3039	3046	2232	3263	2327	2828	2190.7	3402.19	0.635069	0.284946	-2.22874	0.0258315	0.216183
ENSMUSG00000064363	mt-Nd4	protein_coding	10340	14259	9764	21441	26175	17620	26825	15448	25649	17273.9	26825	0.634983	0.250222	-2.53767	0.0111592	0.137368
ENSMUSG00000030847	Bag3	protein_coding	220	377	30	834	318	774	424	826	467	455.409	707.045	0.63464	0.408027	-1.55539	0.119854	0.456355
ENSMUSG00000014504	Srp19	protein_coding	1106	540	987	1351	2036	1043	1943	1168	2028	1246.27	1934.15	0.634077	0.328047	-1.93289	0.0532503	0.309712
ENSMUSG00000091277	Gm1818	unprocessed_pseudogene	82	2	1	61	83	64	242	154	134	85.7045	132.96	0.633549	0.346552	-1.82815	0.0675273	NA
ENSMUSG00000083367	Gm8806	processed_pseudogene	1767	434	996	3052	2690	3449	2037	1639	2027	1771.95	2748.3	0.633205	0.319719	-1.98051	0.0476465	0.294339
ENSMUSG00000106135	Gm6543	processed_pseudogene	62	2	100	3	135	124	8	676	157	163.946	254.197	0.632727	0.342453	-1.84763	0.0646562	NA
ENSMUSG00000008307	1700109H08Rik	protein_coding	93	3	4	254	202	175	72	259	192	127.887	198.24	0.632381	0.370602	-1.70636	0.0879411	NA
ENSMUSG00000042616	Oscp1	protein_coding	2244	2309	3610	5790	5426	4778	5305	3691	6864	4081.54	6326.84	0.63237	0.26272	-2.40702	0.0160834	0.167505
ENSMUSG00000035776	Cd99l2	protein_coding	791	538	561	1565	1497	1738	1605	747	1401	1031.5	1598.64	0.632105	0.311889	-2.0267	0.0426933	0.279023
ENSMUSG00000084093	Gm16418	processed_pseudogene	640	754	1649	1254	1838	1081	2984	1328	2211	1436.62	2225.7	0.631577	0.352351	-1.79246	0.0730587	0.361257
ENSMUSG00000045854	Lyrm2	protein_coding	206	442	505	329	927	476	647	951	1091	611.757	947.725	0.631511	0.398512	-1.58467	0.113041	0.444605
ENSMUSG00000027953	Slc50a1	protein_coding	545	378	787	1406	1373	1216	1349	1029	965	925.675	1433.98	0.631449	0.348501	-1.8119	0.0700014	0.3547
ENSMUSG00000028523	Tctex1d1	protein_coding	865	975	411	1585	1799	1144	2006	999	1822	1182.7	1832.02	0.631353	0.34861	-1.81106	0.0701314	0.354728
ENSMUSG00000084403	Rps15a-ps8	processed_pseudogene	5	10	7	21	158	12	244	113	14	62.4081	96.6577	0.631151	0.331711	-1.90271	0.0570779	NA
ENSMUSG00000021996	Esd	protein_coding	637	171	532	799	1010	798	575	1113	845	683.908	1059.23	0.631145	0.388195	-1.62585	0.103983	0.426668
ENSMUSG00000006589	Aprt	protein_coding	821	528	693	1756	1363	1451	1309	1209	1280	1062.98	1646.02	0.630868	0.320452	-1.96868	0.0489896	0.299609
ENSMUSG00000027366	Sppl2a	protein_coding	315	628	238	996	615	399	1133	870	752	638.687	988.363	0.629931	0.393774	-1.59973	0.109659	0.439077
ENSMUSG00000041957	Pkp2	protein_coding	885	47	586	1673	1110	824	1200	941	1049	826.459	1278.91	0.629901	0.401241	-1.56988	0.116443	0.44886
ENSMUSG00000062580	Timm17a	protein_coding	850	608	955	1635	2478	1151	1508	1133	2218	1267.97	1961.31	0.629298	0.333972	-1.88428	0.0595266	0.32617
ENSMUSG00000072915	Gm12258	protein_coding	152	4	251	349	510	112	591	357	402	279.243	431.872	0.629086	0.397823	-1.58132	0.113804	NA
ENSMUSG00000047866	Lonp2	protein_coding	2067	847	1091	3337	2251	1607	1862	2516	2692	1889.01	2920.78	0.628727	0.326103	-1.928	0.053855	0.311588
ENSMUSG00000060519	Tor3a	protein_coding	13	2	3	219	244	120	302	220	0	114.976	177.768	0.62867	0.339912	-1.84951	0.0643844	NA
ENSMUSG00000034177	Rnf43	protein_coding	390	164	18	1111	349	541	363	579	531	403.503	623.789	0.628477	0.407778	-1.54122	0.123263	0.463121
ENSMUSG00000071014	Ndufb6	protein_coding	1296	1195	2150	2274	2345	2407	3185	3105	2295	2177.99	3366.99	0.628463	0.320623	-1.96013	0.0499801	0.302009
ENSMUSG00000033720	Sfxn5	protein_coding	878	218	295	858	229	975	1071	1290	345	665.134	1027.9	0.627987	0.404947	-1.55079	0.120953	0.458955
ENSMUSG00000028064	Sema4a	protein_coding	0	1	0	0	6	0	44	407	2	69.7447	107.778	0.627906	0.273605	-2.29494	NA	NA
ENSMUSG00000024517	Grp	protein_coding	2669	3241	3761	6805	6149	7037	7780	3740	7681	4936.81	7628.11	0.627747	0.251912	-2.49193	0.012705	0.147059
ENSMUSG00000025981	Coq10b	protein_coding	220	37	259	403	492	291	377	469	364	303.44	468.76	0.627439	0.408177	-1.53717	0.124251	NA
ENSMUSG00000067869	Tcea1-ps1	processed_pseudogene	400	13	678	1277	1373	843	1942	631	428	745.936	1152.29	0.627375	0.408139	-1.53716	0.124254	0.464387
ENSMUSG00000028150	Rorc	protein_coding	423	11	549	328	865	519	775	354	1755	546.553	844.14	0.627121	0.407199	-1.54008	0.12354	0.463612
ENSMUSG00000049551	Fzd9	protein_coding	4722	852	3263	4557	4273	5016	4353	4754	6279	3902.5	6024.79	0.626514	0.319373	-1.9617	0.0497978	0.301456
ENSMUSG00000042348	Arl15	protein_coding	727	889	434	1513	1467	1651	1385	856	2213	1117.65	1725.39	0.626451	0.343965	-1.82127	0.0685662	0.350019
ENSMUSG00000078607	1810010H24Rik	protein_coding	195	269	11	79	332	136	154	681	660	291.269	449.535	0.62608	0.395703	-1.5822	0.113605	NA
ENSMUSG00000055976	Cldn23	protein_coding	302	8	246	914	317	527	351	351	913	376.764	581.348	0.62574	0.406404	-1.5397	0.123633	0.463612
ENSMUSG00000060594	Layn	protein_coding	70	215	47	542	457	471	675	136	373	288.324	444.843	0.625607	0.408021	-1.53327	0.125209	NA
ENSMUSG00000069833	Ahnak	protein_coding	1288	966	1116	1705	2094	1492	1818	1756	2797	1566.48	2416.65	0.625487	0.30091	-2.07865	0.0376494	0.262974
ENSMUSG00000080021	Gm5915	processed_pseudogene	8	2	4	19	5	7	176	3	133	33.307	51.3786	0.62534	0.300237	-2.08282	0.0372673	NA
ENSMUSG00000041895	Wipi1	protein_coding	997	342	664	1095	1079	1265	1514	1677	455	975.928	1505.06	0.624971	0.385481	-1.62128	0.104959	0.428922
ENSMUSG00000028933	Xrcc2	protein_coding	48	153	3	61	80	103	47	326	598	158.746	244.784	0.624786	0.372003	-1.67952	0.0930511	NA
ENSMUSG00000022837	Iqcb1	protein_coding	503	428	452	1310	976	586	1053	606	1274	722.96	1114.62	0.624568	0.35653	-1.7518	0.0798084	0.375921
ENSMUSG00000026020	Nop58	protein_coding	1453	1627	843	2669	2198	1801	3728	1549	2802	1911.56	2946.15	0.624085	0.316328	-1.97291	0.0485063	0.297078
ENSMUSG00000041429	Nthl1	protein_coding	504	170	8	220	300	126	422	501	934	334.959	516.209	0.623973	0.402645	-1.54968	0.121217	NA
ENSMUSG00000039219	Arid4b	protein_coding	2053	880	1400	3884	3379	2764	2065	2460	3096	2218.94	3419.58	0.62395	0.295105	-2.11434	0.0344865	0.25242
ENSMUSG00000002329	Mdp1	protein_coding	1456	472	1062	1039	1382	1765	2008	1993	1295	1328.7	2047.26	0.623672	0.352841	-1.76757	0.0771327	0.370652
ENSMUSG00000081418	Gm14830	processed_pseudogene	144	16	132	378	157	332	309	222	307	196.97	303.452	0.623489	0.405735	-1.53669	0.12437	NA
ENSMUSG00000056966	Gjc3	protein_coding	2	0	2	47	154	0	17	316	116	80.1376	123.449	0.623363	0.305185	-2.04257	0.0410949	NA
ENSMUSG00000041062	Mslnl	protein_coding	2875	1352	1337	6165	3405	6889	3496	2158	4702	3120.54	4805.65	0.622938	0.28036	-2.22192	0.0262887	0.218892
ENSMUSG00000028039	Efna3	protein_coding	318	436	399	666	677	633	759	548	1282	589.021	906.709	0.622322	0.370785	-1.67839	0.0932708	0.407153
ENSMUSG00000006717	Acot13	protein_coding	657	1040	564	1725	1243	859	1749	1035	2175	1141.22	1756.73	0.622315	0.351446	-1.77073	0.076606	0.369599
ENSMUSG00000021638	Ocln	protein_coding	849	258	379	1114	1833	1142	1074	904	791	836.133	1286.61	0.621776	0.368342	-1.68804	0.091404	0.403793
ENSMUSG00000051041	Olfml1	protein_coding	77	3	64	222	2	69	328	171	269	122.028	187.747	0.621577	0.358374	-1.73444	0.0828408	NA
ENSMUSG00000034998	Foxn2	protein_coding	89	6	173	271	55	196	313	27	945	192.436	296.061	0.621518	0.380899	-1.63171	0.10274	NA
ENSMUSG00000054034	Tceal5	protein_coding	1097	1411	1434	2455	2746	2241	3105	1787	2980	1981.03	3047.51	0.621382	0.294925	-2.10692	0.0351247	0.254136
ENSMUSG00000059482	2610301B20Rik	protein_coding	1547	1801	1392	2233	1884	2060	3099	2543	3416	2128.74	3274.25	0.621165	0.286907	-2.16504	0.0303849	0.235447
ENSMUSG00000024007	Ppil1	protein_coding	231	113	281	507	483	780	591	278	573	375.757	577.904	0.621031	0.393408	-1.57859	0.114429	0.447008
ENSMUSG00000031299	Pdha1	protein_coding	3244	2544	3423	6241	6066	5160	5858	3833	7519	4451.59	6845.77	0.620893	0.226852	-2.737	0.00620027	0.0988779
ENSMUSG00000028394	Pole3	protein_coding	474	668	1537	1313	2409	1477	1594	2259	1481	1431.26	2201	0.620875	0.377086	-1.64651	0.0996593	0.418427
ENSMUSG00000000934	Top1mt	protein_coding	2	4	94	286	281	495	136	321	180	181.578	279.209	0.620759	0.376217	-1.65	NA	NA
ENSMUSG00000021811	Dnajc9	protein_coding	695	5	373	693	1182	881	1004	732	985	650.953	1000.93	0.62072	0.407591	-1.5229	0.127784	0.470726
ENSMUSG00000020257	Wdr82	protein_coding	1607	643	557	2017	1650	1928	2306	1637	1102	1374.99	2113.95	0.620519	0.34685	-1.78901	0.0736133	0.362466
ENSMUSG00000027750	Postn	protein_coding	5	0	2	0	52	0	97	194	256	68.3034	105.011	0.620507	0.284669	-2.17975	0.0292763	NA
ENSMUSG00000099377	Gm6159	processed_pseudogene	270	7	282	328	444	466	330	521	644	339.641	522.133	0.620406	0.40518	-1.53119	0.125723	NA
ENSMUSG00000092203	1110038B12Rik	lncRNA	389	372	1009	800	802	647	1140	1383	1001	830.803	1276.6	0.619732	0.380954	-1.62679	0.103781	0.426546
ENSMUSG00000085360	Arhgap27os2	lncRNA	0	1	0	2	135	70	419	4	140	71.5593	109.955	0.619703	0.307875	-2.01284	0.0441314	NA
ENSMUSG00000078126	Rpl23a-ps3	processed_pseudogene	22	0	110	72	51	6	120	435	130	119.044	182.866	0.619285	0.339422	-1.82453	NA	NA
ENSMUSG00000027313	Chac1	protein_coding	154	7	451	257	642	566	772	235	1059	404.07	620.638	0.619147	0.403539	-1.53429	0.124958	0.465518
ENSMUSG00000096842	Gm10736	processed_pseudogene	992	522	4467	3137	3605	2125	4932	3170	4490	2868.88	4406.07	0.619005	0.375554	-1.64824	0.0993026	0.417819
ENSMUSG00000030706	Mrpl48	protein_coding	270	15	324	711	702	247	219	612	770	396.243	608.53	0.618945	0.406464	-1.52276	0.12782	0.470726
ENSMUSG00000034152	Exoc3	protein_coding	692	338	801	1231	677	1598	1155	1537	709	930.473	1428.9	0.618874	0.380606	-1.62602	0.103945	0.426668
ENSMUSG00000041396	Mettl18	protein_coding	69	2	6	90	3	79	320	5	403	89.0756	136.787	0.618831	0.329684	-1.87704	0.0605123	NA
ENSMUSG00000061393	Acvr2b	protein_coding	457	217	157	838	447	834	466	404	944	466.573	716.374	0.61861	0.38975	-1.5872	0.112468	0.443543
ENSMUSG00000047412	Zbtb44	protein_coding	649	273	501	1034	483	1088	802	930	976	696.251	1068.58	0.618021	0.371028	-1.6657	0.0957736	0.410794
ENSMUSG00000049154	Fam183b	protein_coding	1477	1010	1285	2927	2919	1774	1960	1576	3818	1882.56	2889.25	0.618002	0.302472	-2.04317	0.0410359	0.272824
ENSMUSG00000082272	Gm11675	processed_pseudogene	292	2	8	7	83	8	176	455	437	166.917	256.071	0.617418	0.353402	-1.74707	0.0806254	NA
ENSMUSG00000032399	Rpl4	protein_coding	12669	13043	19124	20834	31162	20434	34592	16348	36681	21009.8	32225.8	0.617154	0.246621	-2.50243	0.0123343	0.144591
ENSMUSG00000036180	Gatad2a	protein_coding	2994	595	2389	4101	4173	3275	3776	2634	4429	2834.9	4348.26	0.617142	0.320083	-1.92807	0.053847	0.311588
ENSMUSG00000097535	Gm26592	lncRNA	56	0	1	1	1	89	103	511	36	107.48	164.851	0.6171	0.299534	-2.0602	NA	NA
ENSMUSG00000031274	Col4a5	protein_coding	446	194	7	285	465	561	396	738	555	390.339	598.632	0.616941	0.403841	-1.52768	0.126591	0.46851
ENSMUSG00000028470	Hint2	protein_coding	1255	1057	1494	1974	3328	1514	3632	1509	2521	1869.64	2867.29	0.616923	0.323945	-1.90441	0.0568573	0.320374
ENSMUSG00000058173	Smco4	protein_coding	1	0	1	13	3	103	329	3	113	52.1453	79.9645	0.616823	0.299247	-2.06125	0.0392794	NA
ENSMUSG00000025716	Myo3a	protein_coding	1296	1976	647	3906	3017	3462	2739	1155	5205	2289.56	3510.96	0.616799	0.34943	-1.76516	0.0775373	0.371566
ENSMUSG00000052456	Asna1	protein_coding	3256	2142	4080	5035	5656	5269	6661	4360	6249	4399.79	6746.73	0.616754	0.247614	-2.49079	0.0127459	0.147059
ENSMUSG00000049124	Gm8186	processed_pseudogene	2155	918	1691	1852	2697	1631	3385	2147	3150	2039.15	3126.37	0.616523	0.297261	-2.07401	0.0380783	0.263689
ENSMUSG00000001700	Gramd3	protein_coding	330	504	343	603	490	1097	1110	655	869	624.323	957.103	0.616382	0.380455	-1.62012	0.105207	0.429385
ENSMUSG00000040990	Sh3kbp1	protein_coding	342	121	129	556	151	622	472	515	313	332.598	509.876	0.616365	0.407386	-1.51297	0.130286	NA
ENSMUSG00000015652	Steap1	protein_coding	0	0	2	57	2	87	40	493	0	94.2646	144.459	0.615874	0.289466	-2.12763	NA	NA
ENSMUSG00000091931	AK010878	protein_coding	216	50	4	283	242	206	260	400	170	194.257	297.694	0.615866	0.390658	-1.57649	0.114914	NA
ENSMUSG00000007613	Tgfbr1	protein_coding	1273	940	298	848	1152	1422	1761	1098	2372	1151.54	1764.38	0.615594	0.364522	-1.68877	0.0912632	0.403694
ENSMUSG00000102420	Gm37464	TEC	250	28	6	306	110	122	39	656	173	197.137	302.046	0.615572	0.373377	-1.64866	0.0992177	NA
ENSMUSG00000028982	Slc25a33	protein_coding	922	802	550	1394	1019	1504	2312	873	1455	1100.66	1686.11	0.615335	0.334566	-1.83921	0.0658848	0.342497
ENSMUSG00000080002	Gm5566	processed_pseudogene	211	3	103	209	105	99	293	269	411	175.832	269.255	0.614775	0.391041	-1.57215	0.115916	NA
ENSMUSG00000024528	Srfbp1	protein_coding	417	103	288	214	583	738	720	251	992	421.436	645.351	0.614772	0.403751	-1.52265	0.127846	0.470726
ENSMUSG00000000594	Gm2a	protein_coding	1008	406	834	1524	2016	1687	2141	514	2069	1180.36	1807.31	0.614622	0.347824	-1.76705	0.0772195	0.370758
ENSMUSG00000073139	BC023829	protein_coding	482	473	596	699	1362	827	815	1319	882	808.72	1238.05	0.614361	0.379622	-1.61835	0.105587	0.430054
ENSMUSG00000032911	Cspg4	protein_coding	1	1	1	135	395	101	179	2	244	94.0866	144.031	0.614318	0.351931	-1.74556	0.0808866	NA
ENSMUSG00000021420	Fars2	protein_coding	519	947	497	1197	641	1302	1623	1018	1665	985.792	1508.94	0.614181	0.362368	-1.69491	0.0900926	0.401696
ENSMUSG00000024542	Cep192	protein_coding	54	3	111	147	176	238	86	255	339	145.909	223.319	0.614036	0.383468	-1.60127	0.109317	NA
ENSMUSG00000005656	Snx6	protein_coding	1374	448	1095	2688	1595	1693	1930	1709	1535	1432.01	2191.15	0.613648	0.335332	-1.82997	0.067254	0.346413
ENSMUSG00000042099	Kank3	protein_coding	346	7	348	364	289	269	645	491	668	355.638	543.787	0.612632	0.405863	-1.50945	0.131183	0.476479
ENSMUSG00000034751	Mast4	protein_coding	839	306	361	1374	1324	1714	1019	657	1184	852.649	1303.68	0.612569	0.342858	-1.78666	0.073993	0.362795
ENSMUSG00000019763	Rmnd1	protein_coding	374	87	280	407	440	292	1078	297	347	363.218	555.35	0.61256	0.40514	-1.51197	0.130541	0.475793
ENSMUSG00000052738	Suclg1	protein_coding	1726	820	2995	3332	2765	3551	3507	2057	5406	2626.39	4015.06	0.612338	0.319197	-1.91837	0.0550641	0.315278
ENSMUSG00000072940	Gm10443	processed_pseudogene	3128	2704	7273	5748	8760	4831	11669	5102	9297	6048.01	9244.63	0.612156	0.308946	-1.98143	0.0475429	0.294262
ENSMUSG00000026247	Ecel1	protein_coding	6687	3138	2305	9245	5639	11692	7336	4710	10129	5994.05	9159.82	0.61179	0.278473	-2.19695	0.0280242	0.225131
ENSMUSG00000026994	Galnt3	protein_coding	493	6	92	587	489	583	681	412	460	371.46	567.59	0.611642	0.404555	-1.51189	0.130563	0.475793
ENSMUSG00000024240	Epc1	protein_coding	1372	290	1258	2221	2430	2661	2221	1354	1862	1547.74	2364.94	0.61164	0.344504	-1.77542	0.0758285	0.366917
ENSMUSG00000068457	Uty	protein_coding	380	5	11	373	483	7	395	847	160	299.728	457.834	0.61117	0.366592	-1.66717	0.0954811	NA
ENSMUSG00000043424	Eif3j2	protein_coding	246	216	145	333	484	233	575	310	555	318.9	486.947	0.610661	0.400434	-1.525	0.12726	NA
ENSMUSG00000020818	Mfsd11	protein_coding	826	178	853	1027	911	1525	1531	814	1355	903.304	1379.12	0.610469	0.371963	-1.64121	0.100754	0.420482
ENSMUSG00000108702	RP24-427A8.1	processed_pseudogene	719	154	457	525	1494	673	1367	445	1081	682.508	1041.9	0.610298	0.392215	-1.55603	0.119701	0.455948
ENSMUSG00000055733	Nap1l3	protein_coding	56	5	98	360	504	200	264	136	232	176.492	269.336	0.609805	0.398164	-1.53154	0.125635	NA
ENSMUSG00000024095	Hnrnpll	protein_coding	2715	866	1071	3348	4009	3958	3433	1746	3192	2380.83	3633.14	0.609755	0.295914	-2.06058	0.0393429	0.267693
ENSMUSG00000069011	Gm10254	processed_pseudogene	1079	855	1267	2056	1987	1197	1385	2192	2313	1525.85	2328.3	0.609665	0.337894	-1.80431	0.0711831	0.356402
ENSMUSG00000081344	Gm14303	processed_pseudogene	6592	4876	16448	11700	19077	9871	23936	12504	23729	13341.3	20357.6	0.609663	0.376092	-1.62105	0.105007	0.428922
ENSMUSG00000029376	Mthfd2l	protein_coding	307	153	334	758	577	545	393	463	828	437.844	668.107	0.60966	0.387947	-1.5715	0.116066	0.448587
ENSMUSG00000044646	Zbtb7c	protein_coding	488	141	103	200	567	482	269	878	342	385.614	588.379	0.609587	0.40821	-1.49332	0.135354	0.48414
ENSMUSG00000000142	Axin2	protein_coding	592	368	475	666	651	1268	671	1282	714	723.349	1103.59	0.609442	0.385312	-1.58169	0.113721	0.445446
ENSMUSG00000070493	Chchd2	protein_coding	773	848	452	1121	2757	493	1578	1055	2028	1141.27	1740.79	0.609099	0.38443	-1.58442	0.113098	0.444605
ENSMUSG00000003573	Homer3	protein_coding	682	216	578	926	1055	854	1076	1009	645	733.579	1118.55	0.6086	0.376391	-1.61693	0.105893	0.431122
ENSMUSG00000030291	Med21	protein_coding	207	616	110	751	1577	489	686	922	804	654.85	998.291	0.608296	0.406284	-1.49722	0.134336	0.482288
ENSMUSG00000018239	Zcchc10	protein_coding	41	4	89	359	167	3	127	311	303	147.875	225.424	0.60826	0.361839	-1.68102	0.0927587	NA
ENSMUSG00000100104	Gm5644	processed_pseudogene	852	1050	1784	1665	1937	1337	2558	1885	2860	1688.13	2573.19	0.608136	0.325904	-1.866	0.0620418	0.332608
ENSMUSG00000026087	Mrpl30	protein_coding	702	386	1349	2025	1643	688	1659	1295	1982	1205.15	1836.76	0.60795	0.368306	-1.65067	0.0988068	0.416086
ENSMUSG00000053565	Eif3k	protein_coding	2229	1484	4895	3921	4732	3594	7139	4061	5180	3893.88	5934.22	0.607852	0.314141	-1.93497	0.0529946	0.308767
ENSMUSG00000006362	Cbfa2t3	protein_coding	350	24	10	713	507	655	554	83	732	326.843	498.09	0.607807	0.400001	-1.51951	0.128633	NA
ENSMUSG00000026043	Col3a1	protein_coding	1473	289	477	288	642	114	390	3917	784	1070.26	1630.69	0.607531	0.3876	-1.56742	NA	NA
ENSMUSG00000060002	Chpt1	protein_coding	575	102	153	419	539	477	304	656	697	408.384	621.949	0.60687	0.405417	-1.4969	0.134419	0.482412
ENSMUSG00000021024	Psma6	protein_coding	2306	1385	2601	3672	4173	2488	4998	2146	4935	2901.64	4418.88	0.606811	0.282042	-2.15149	0.0314373	0.23901
ENSMUSG00000057895	Zfp105	protein_coding	215	248	359	166	498	305	669	600	576	399.097	607.713	0.606649	0.401781	-1.5099	0.131069	0.476422
ENSMUSG00000021193	Pitrm1	protein_coding	460	480	326	1315	779	907	934	1038	522	710.407	1081.7	0.606581	0.381659	-1.58933	0.111986	0.443298
ENSMUSG00000078185	Chml	protein_coding	193	9	140	337	283	489	435	104	570	239.648	364.881	0.606507	0.403713	-1.50232	0.133014	NA
ENSMUSG00000026478	Lamc1	protein_coding	2783	617	844	2537	1478	2523	1909	3239	1769	1874.11	2852.53	0.606041	0.366116	-1.65533	0.0978584	0.414199
ENSMUSG00000021947	Cryl1	protein_coding	355	10	222	983	398	579	667	610	183	402.878	613.175	0.605954	0.405644	-1.49381	0.135226	0.483911
ENSMUSG00000022685	Parn	protein_coding	1104	571	683	1196	1904	1553	1615	1000	1838	1155.52	1758.62	0.605901	0.318542	-1.90211	0.0571572	0.321596
ENSMUSG00000094392	Gm3788	processed_pseudogene	98	94	139	233	105	78	258	337	255	177.004	269.331	0.605596	0.406576	-1.4895	0.136355	NA
ENSMUSG00000018697	Aatf	protein_coding	705	192	798	893	1576	1008	620	1071	1670	874.424	1330.47	0.605526	0.384814	-1.57355	0.115591	0.448374
ENSMUSG00000071662	Polr2g	protein_coding	2098	1682	2407	4191	4489	2700	4487	2410	4912	2979.85	4533.83	0.605491	0.270316	-2.23994	0.0250947	0.211982
ENSMUSG00000049686	Orai1	protein_coding	557	4	77	464	40	468	337	982	317	360.791	548.831	0.605199	0.386903	-1.56421	NA	NA
ENSMUSG00000031767	Nudt7	protein_coding	79	4	22	266	216	9	170	188	193	115.575	175.808	0.605174	0.366349	-1.65191	0.0985537	NA
ENSMUSG00000031799	Tpm4	protein_coding	1945	262	2284	1777	2840	2371	2888	1906	4020	2052.09	3120.37	0.604626	0.36786	-1.64363	0.100253	0.419862
ENSMUSG00000051730	Mettl5	protein_coding	341	103	195	355	992	280	427	628	305	382.683	581.888	0.60459	0.407628	-1.48319	0.138024	0.487284
ENSMUSG00000041939	Mvk	protein_coding	1247	852	1595	2739	2551	2534	3154	1738	1975	1866.51	2836.83	0.603939	0.299383	-2.01728	0.0436668	0.281801
ENSMUSG00000014074	Rnf168	protein_coding	326	582	266	773	637	787	1032	1260	247	660.36	1003.6	0.603854	0.403676	-1.49589	0.134683	0.482836
ENSMUSG00000042712	Wbp5	protein_coding	1636	1285	2399	2448	2345	2757	3629	3299	2585	2399.06	3645.4	0.603609	0.308373	-1.9574	0.0503007	0.303024
ENSMUSG00000109325	Krt8-ps	processed_pseudogene	1622	253	1252	2386	786	1269	1229	2426	1857	1389.9	2111.31	0.603151	0.38503	-1.5665	0.117231	0.451208
ENSMUSG00000025362	Rps26	protein_coding	1052	515	1835	1680	2301	1259	2700	1120	3206	1582.04	2402.99	0.603046	0.349395	-1.72597	0.0843521	0.387438
ENSMUSG00000030089	Slc41a3	protein_coding	0	0	1	1	96	1	69	211	104	58.3151	88.5753	0.603034	0.290664	-2.07468	NA	NA
ENSMUSG00000029920	Smarcad1	protein_coding	1502	834	404	2208	2054	2196	1813	1878	1197	1447.7	2198.83	0.602975	0.355995	-1.69377	0.0903081	0.401756
ENSMUSG00000037106	Fer1l6	protein_coding	1148	1924	1865	3525	4473	4444	3456	1818	5115	2770.66	4208.14	0.602956	0.308532	-1.95427	0.0506689	0.303895
ENSMUSG00000005510	Ndufs3	protein_coding	512	198	276	780	989	339	461	644	895	520.697	790.734	0.60275	0.393397	-1.53217	0.125481	0.4666
ENSMUSG00000037278	Tmem97	protein_coding	107	2	3	527	219	3	117	292	443	169.461	257.334	0.602688	0.350555	-1.71924	0.0855712	NA
ENSMUSG00000032018	Sc5d	protein_coding	107	216	125	589	246	686	261	333	617	317.822	482.623	0.602677	0.406969	-1.48089	0.138636	NA
ENSMUSG00000052560	Cpne8	protein_coding	43	0	28	12	11	126	91	272	116	82.4495	125.191	0.602547	0.328435	-1.8346	NA	NA
ENSMUSG00000015672	Mrpl32	protein_coding	209	177	377	796	748	546	925	110	1058	471.182	715.343	0.602349	0.403415	-1.49313	0.135404	0.48414
ENSMUSG00000007989	Fzd3	protein_coding	1496	295	1031	2567	1581	1082	1713	858	3127	1336.31	2028.29	0.602008	0.365291	-1.64802	0.0993481	0.417834
ENSMUSG00000091697	Eif3s6-ps2	processed_pseudogene	128	187	112	157	784	61	380	438	457	290.439	440.811	0.601928	0.404825	-1.48688	0.137046	NA
ENSMUSG00000047040	Prr15l	protein_coding	1435	937	2005	2281	3842	3755	2973	1563	4104	2276.23	3454.73	0.601926	0.309098	-1.94737	0.0514909	0.305882
ENSMUSG00000002413	Braf	protein_coding	2262	1539	1989	4496	4416	3358	2688	2756	5148	2896.1	4395.31	0.601853	0.27208	-2.21204	0.0269638	0.220744
ENSMUSG00000032103	Pus3	protein_coding	352	374	348	807	783	575	1352	492	517	572.109	868.17	0.601686	0.382419	-1.57337	0.115634	0.448374
ENSMUSG00000021832	Psmc6	protein_coding	975	1501	795	1178	3051	1225	2133	1579	3375	1653.7	2509.29	0.601579	0.360152	-1.67035	0.0948511	0.409363
ENSMUSG00000031843	Mphosph6	protein_coding	380	222	361	781	507	438	642	363	1097	477.686	724.793	0.601505	0.380333	-1.58152	0.113758	0.445446
ENSMUSG00000001376	Vps50	protein_coding	718	172	200	1095	1374	996	517	799	695	653.51	991.548	0.601473	0.389768	-1.54316	0.122792	0.462577
ENSMUSG00000053024	Cntn2	protein_coding	608	14	424	296	240	232	974	561	865	439.7	667.041	0.601254	0.408085	-1.47335	0.140655	0.491997
ENSMUSG00000005142	Man2b1	protein_coding	1016	493	521	749	696	1150	477	1801	1372	913.547	1385.82	0.601184	0.387304	-1.55223	0.120608	0.458346
ENSMUSG00000039323	Igfbp2	protein_coding	1822	1449	1747	2741	2095	2141	2316	3500	2913	2244.33	3404.08	0.600976	0.310797	-1.93366	0.053155	0.309395
ENSMUSG00000030598	Fbxo17	protein_coding	822	1034	1308	1622	1330	1357	1932	1566	2735	1443.96	2189.87	0.600809	0.316356	-1.89916	0.057544	0.322766
ENSMUSG00000004961	Syt5	protein_coding	713	21	490	977	599	691	808	680	1263	621.63	942.692	0.600731	0.407457	-1.47434	0.140389	0.491585
ENSMUSG00000075486	Commd6	protein_coding	446	282	775	1413	954	1241	1365	405	1573	820.815	1244.63	0.600582	0.369583	-1.62503	0.104157	0.426882
ENSMUSG00000031696	Vps35	protein_coding	2594	1342	1876	2985	4587	2217	3711	2875	3774	2681.61	4065.41	0.600305	0.293477	-2.04549	0.0408065	0.27231
ENSMUSG00000007837	Prrg2	protein_coding	1076	449	748	1549	658	992	1221	340	3756	1038.71	1573.82	0.599482	0.386898	-1.54946	0.121272	0.45964
ENSMUSG00000020653	Klf11	protein_coding	591	6	243	709	277	604	389	378	1572	457.929	693.824	0.599445	0.404268	-1.48279	0.13813	0.487284
ENSMUSG00000040118	Cacna2d1	protein_coding	263	228	39	623	662	512	481	443	359	365.546	553.638	0.59889	0.407313	-1.47034	0.141469	0.493268
ENSMUSG00000028794	A3galt2	protein_coding	0	0	2	75	3	181	82	91	208	62.2213	94.2327	0.598818	0.316956	-1.88928	0.0588547	NA
ENSMUSG00000085241	Snhg3	lncRNA	143	5	48	189	283	274	239	95	390	156.734	237.362	0.598767	0.393791	-1.52052	0.12838	NA
ENSMUSG00000032221	Mns1	protein_coding	1715	1339	922	2778	2853	2857	3206	1454	2954	2006.55	3037.67	0.598247	0.284893	-2.0999	0.0357374	0.256107
ENSMUSG00000034071	Zfp551	protein_coding	52	2	160	190	70	256	86	469	225	170.955	258.763	0.598017	0.374803	-1.59555	0.11059	NA
ENSMUSG00000046962	Zbtb21	protein_coding	602	301	645	784	1302	1108	805	1005	1094	792.807	1199.85	0.597807	0.364982	-1.63791	0.101441	0.420932
ENSMUSG00000020651	Slc26a4	protein_coding	129	3	4	325	444	418	173	193	259	184.142	278.549	0.597116	0.38471	-1.55212	0.120633	NA
ENSMUSG00000070883	Ccdc173	protein_coding	447	465	203	851	724	647	535	705	1124	590.647	893.374	0.596969	0.384047	-1.55442	0.120085	0.456709
ENSMUSG00000028991	Mtor	protein_coding	2354	1438	1448	2481	2741	3081	2706	3375	2830	2383.4	3604.29	0.596696	0.300895	-1.98307	0.0473597	0.293494
ENSMUSG00000025257	Ribc1	protein_coding	24	5	5	224	370	394	348	139	1	142.908	216.093	0.596562	0.362826	-1.64421	0.100133	NA
ENSMUSG00000032680	6820408C15Rik	protein_coding	13	5	5	405	263	191	233	5	117	107.474	162.504	0.596488	0.37423	-1.59391	0.110957	NA
ENSMUSG00000104106	Gm10848	lncRNA	1	1	12	48	1	178	342	194	1	84.117	127.161	0.59619	0.306815	-1.94316	0.0519972	NA
ENSMUSG00000097890	4930547M16Rik	lncRNA	0	0	3	37	1	1	146	6	347	49.2414	74.3917	0.595269	0.278193	-2.13977	0.0323732	NA
ENSMUSG00000032714	Syde1	protein_coding	231	3	46	142	74	41	159	464	148	152.47	230.33	0.59518	0.37425	-1.59032	0.111762	NA
ENSMUSG00000026784	Pdss1	protein_coding	20	1	18	72	102	129	193	16	195	68.3384	103.236	0.595176	0.350309	-1.699	0.0893184	NA
ENSMUSG00000021418	Rpp40	protein_coding	65	2	25	0	13	106	162	3	825	109.216	164.965	0.594974	0.314288	-1.89308	0.0583467	NA
ENSMUSG00000045690	Wdr89	protein_coding	8153	3601	16809	14145	19012	11122	23272	9865	22126	13008.6	19645.9	0.594765	0.310648	-1.91459	0.0555444	0.316476
ENSMUSG00000026354	Lct	protein_coding	1043	194	798	1011	1305	1026	1426	1113	1191	935.944	1413.42	0.594699	0.370891	-1.60343	0.108839	0.437381
ENSMUSG00000029003	Mad2l2	protein_coding	1344	583	561	1208	1742	1169	1339	1841	1092	1160.92	1753.15	0.594677	0.362775	-1.63924	0.101163	0.420482
ENSMUSG00000034024	Cct2	protein_coding	7448	5684	7732	13087	14003	13216	13785	8387	15477	10011.3	15118.4	0.594671	0.194722	-3.05395	0.00225846	0.057938
ENSMUSG00000046111	Cep295	protein_coding	754	63	644	608	1004	732	1102	759	1145	693.051	1046.51	0.59455	0.399533	-1.48811	0.136721	0.48576
ENSMUSG00000025086	Trub1	protein_coding	1140	657	1078	3597	2782	1810	2024	1276	2023	1610.36	2431.37	0.594387	0.302534	-1.96469	0.04945	0.301002
ENSMUSG00000047583	Tyw3	protein_coding	98	91	7	225	166	165	266	235	172	149.049	225.011	0.594216	0.39356	-1.50985	0.131082	NA
ENSMUSG00000044408	Sptssa	protein_coding	650	1344	800	1885	1500	1051	2063	1521	2262	1384.18	2089.16	0.59389	0.348784	-1.70274	0.0886163	0.399054
ENSMUSG00000040219	Ttc12	protein_coding	829	353	934	1893	1639	1524	1279	1462	1006	1121.95	1693.26	0.593794	0.35449	-1.67507	0.0939215	0.407965
ENSMUSG00000032332	Col12a1	protein_coding	9	5	60	213	112	137	1	390	162	123.856	186.914	0.593711	0.344462	-1.72359	0.0847822	NA
ENSMUSG00000028167	Bdh2	protein_coding	164	267	34	763	497	458	723	526	94	365.596	551.654	0.593514	0.406269	-1.46089	0.144046	0.496269
ENSMUSG00000023966	Rsph9	protein_coding	2149	1539	2564	1787	3690	2225	3148	3793	4258	2716.38	4098.48	0.593405	0.316476	-1.87504	0.0607875	0.328901
ENSMUSG00000086567	Gm2830	processed_pseudogene	262	3	16	2	202	75	383	299	430	175.468	264.742	0.59338	0.358067	-1.65717	0.0974841	NA
ENSMUSG00000075391	Gm13443	processed_pseudogene	791	385	700	1491	1418	1287	2074	606	1061	967.55	1459.77	0.593336	0.347216	-1.70884	0.0874809	0.39682
ENSMUSG00000045667	Smtnl2	protein_coding	5366	1387	2973	4362	5515	4408	6032	4836	5347	4149.59	6260.52	0.593314	0.291378	-2.03623	0.0417269	0.276072
ENSMUSG00000102101	Zbtb11os1	lncRNA	259	2	44	30	350	185	307	296	461	198.218	298.967	0.592897	0.378497	-1.56645	0.117243	NA
ENSMUSG00000010277	2610507B11Rik	protein_coding	7241	5036	6261	10761	8277	9108	12091	7770	12869	8172.54	12322.5	0.59244	0.186036	-3.18455	0.00144978	0.044451
ENSMUSG00000047675	Rps8	protein_coding	992	450	1425	1315	1196	744	2499	1176	1895	1216.21	1833.71	0.592376	0.347554	-1.70442	0.0883035	0.398912
ENSMUSG00000025173	Wdr45b	protein_coding	799	470	1153	1503	916	1098	1670	813	2438	1095.54	1651.74	0.592345	0.342051	-1.73175	0.0833186	0.384613
ENSMUSG00000030905	Crym	protein_coding	4020	2547	3873	8558	5647	6121	8746	3182	7658	4995.36	7531.38	0.592324	0.243851	-2.42904	0.0151388	0.162583
ENSMUSG00000022811	Zfp148	protein_coding	1504	496	1415	2178	2359	1712	2488	1937	1564	1615.81	2435.85	0.592169	0.336745	-1.75851	0.0786608	0.373655
ENSMUSG00000036040	Adamtsl2	protein_coding	2	1	4	88	431	198	5	5	627	120.001	180.881	0.592001	0.341619	-1.73293	0.0831087	NA
ENSMUSG00000031595	Pdgfrl	protein_coding	459	7	274	409	651	571	897	352	677	421.526	635.296	0.591806	0.406846	-1.45462	0.145774	0.497503
ENSMUSG00000021048	Mthfd1	protein_coding	1103	315	587	972	1263	819	1538	1282	730	906.387	1365.93	0.591688	0.373343	-1.58484	0.113003	0.444605
ENSMUSG00000055538	Zcchc24	protein_coding	1	1	0	107	96	182	118	2	286	69.4334	104.636	0.59168	0.332231	-1.78093	0.0749239	NA
ENSMUSG00000020537	Drg2	protein_coding	992	514	742	719	657	1259	855	1449	1807	964.693	1453.52	0.591407	0.360748	-1.63939	0.101132	0.420482
ENSMUSG00000067995	Gtf2f2	protein_coding	521	812	824	1049	1276	677	1614	1138	1676	1019.6	1535.87	0.591053	0.353605	-1.67151	0.0946211	0.409363
ENSMUSG00000022500	Litaf	protein_coding	3891	1846	2565	4263	4102	4815	4555	3991	5614	3669.19	5526.34	0.590861	0.243101	-2.43052	0.0150773	0.162273
ENSMUSG00000097383	1500026H17Rik	lncRNA	169	5	171	321	87	165	448	163	500	199.184	299.947	0.590606	0.395442	-1.49354	0.135297	NA
ENSMUSG00000028367	Txn1	protein_coding	1541	1364	1993	2706	2659	2542	4387	1728	3326	2269.91	3417.91	0.590476	0.281911	-2.09455	0.0362111	0.256933
ENSMUSG00000035354	Uvrag	protein_coding	1816	303	1534	2168	3315	2276	2578	1593	2563	1806.92	2720.14	0.590152	0.352576	-1.67383	0.0941641	0.408483
ENSMUSG00000051910	Sox6	protein_coding	275	346	227	780	471	428	673	597	529	454.955	684.875	0.590116	0.390861	-1.50979	0.131098	0.476422
ENSMUSG00000085355	3010003L21Rik	lncRNA	222	7	233	511	165	258	426	486	286	272.413	410.079	0.590108	0.40124	-1.47071	0.141369	NA
ENSMUSG00000022312	Eif3h	protein_coding	2630	1339	4284	4788	5182	4489	6269	3466	5470	3863.97	5814.49	0.589568	0.293127	-2.01131	0.0442931	0.283053
ENSMUSG00000027374	Mrps5	protein_coding	1065	867	959	1804	1879	2344	1028	1881	2383	1475.52	2220.27	0.589507	0.336051	-1.75422	0.0793927	0.375229
ENSMUSG00000022160	Mettl3	protein_coding	564	296	600	1005	1282	1151	645	877	1243	779.166	1172.28	0.589318	0.361185	-1.63162	0.102759	0.424211
ENSMUSG00000062006	Rpl34	protein_coding	385	444	554	1029	767	939	1084	531	1322	710.531	1069	0.589298	0.354894	-1.66049	0.0968159	0.411768
ENSMUSG00000037349	Nudt22	protein_coding	96	319	239	763	161	236	586	328	950	375.714	565.223	0.589183	0.408003	-1.44407	0.14872	0.501319
ENSMUSG00000097119	B230354K17Rik	lncRNA	335	384	198	762	395	751	1048	476	514	497.069	747.748	0.589107	0.390985	-1.50673	0.131881	0.477791
ENSMUSG00000006315	Tmem147	protein_coding	2544	1120	4819	5186	4840	3403	5831	4102	5667	3876.26	5830.4	0.58893	0.319591	-1.84276	0.0653634	0.341388
ENSMUSG00000057982	Zfp809	protein_coding	163	117	49	180	467	453	305	244	310	229.783	345.612	0.588882	0.408273	-1.44237	0.149197	NA
ENSMUSG00000021597	Slf1	protein_coding	711	549	475	978	1254	932	1160	875	1273	845.891	1272.15	0.588724	0.337411	-1.74483	0.0810146	0.379633
ENSMUSG00000065954	Tacc1	protein_coding	589	328	593	1586	597	974	1062	804	1034	764.577	1149.65	0.588458	0.360104	-1.63413	0.102231	0.423152
ENSMUSG00000035929	H2-Q4	protein_coding	1	5	2	50	244	27	189	153	3	71.9658	108.178	0.588027	0.327357	-1.79629	0.0724488	NA
ENSMUSG00000030271	Ogg1	protein_coding	100	4	371	59	402	1309	438	514	800	401.923	604.127	0.587933	0.392028	-1.49972	0.133686	0.481094
ENSMUSG00000026035	Ppil3	protein_coding	452	267	1094	871	1595	727	1245	1021	1457	908.342	1365.2	0.587806	0.382636	-1.5362	0.124489	0.464837
ENSMUSG00000069996	Gm7125	lncRNA	76	1	14	2	304	92	115	557	5	144.597	217.274	0.587471	0.32786	-1.79184	0.0731593	NA
ENSMUSG00000020799	Tekt1	protein_coding	4738	3109	6353	8950	10060	7313	9815	5767	10181	6733.09	10116.2	0.587334	0.24509	-2.3964	0.0165571	0.170975
ENSMUSG00000042042	Csgalnact2	protein_coding	10	4	97	281	72	383	59	281	249	146.621	220.256	0.587095	0.371968	-1.57835	0.114486	NA
ENSMUSG00000000740	Rpl13	protein_coding	1616	1378	2811	2439	2571	1954	3559	2645	4711	2495.11	3748.19	0.587088	0.295879	-1.98422	0.0472319	0.293068
ENSMUSG00000030201	Lrp6	protein_coding	1522	936	1477	3215	1917	3155	1778	2630	2365	1967.73	2955.89	0.587063	0.319278	-1.83872	0.0659566	0.342656
ENSMUSG00000059422	Gm8116	processed_pseudogene	238	66	45	264	402	394	187	405	207	229.734	345.091	0.587014	0.406736	-1.44323	0.148955	NA
ENSMUSG00000028495	Rps6	protein_coding	1070	2273	2009	2593	3268	1859	2990	3938	3306	2570.42	3860.2	0.58667	0.344592	-1.70251	0.0886607	0.399073
ENSMUSG00000027164	Traf6	protein_coding	727	750	472	962	757	568	1473	786	1737	859.04	1290	0.58657	0.348062	-1.68524	0.0919414	0.404673
ENSMUSG00000041959	S100a10	protein_coding	740	615	551	1065	1124	1047	1287	1301	887	918.819	1379.71	0.586515	0.352724	-1.66282	0.0963491	0.411357
ENSMUSG00000085484	Gm13539	protein_coding	9	0	1	0	11	1	5	199	157	48.1325	72.2659	0.586303	0.274889	-2.13287	0.0329351	NA
ENSMUSG00000091423	Gm17509	lncRNA	2	1	3	0	39	114	215	2	318	62.912	94.4431	0.586109	0.298955	-1.96053	0.0499344	NA
ENSMUSG00000097626	4921504A21Rik	lncRNA	1	0	2	138	107	96	263	2	122	65.1488	97.7767	0.585753	0.328407	-1.78362	0.0744858	NA
ENSMUSG00000031994	Adamts8	protein_coding	32	1	1	71	2	80	90	154	127	60.2071	90.327	0.585225	0.317652	-1.84234	0.0654248	NA
ENSMUSG00000097440	Gm6277	lncRNA	1	1	4	83	237	1	169	1	460	85.9369	128.915	0.585076	0.314365	-1.86113	0.0627252	NA
ENSMUSG00000040548	Tex2	protein_coding	343	70	183	700	495	465	437	369	414	343.325	514.807	0.584458	0.401325	-1.45632	0.145304	0.497396
ENSMUSG00000017747	Ghdc	protein_coding	328	240	11	498	683	442	922	291	463	383.987	575.503	0.583768	0.406921	-1.4346	0.151402	0.505726
ENSMUSG00000037058	Paip2	protein_coding	1902	1399	1861	4385	3510	2839	3538	2521	3109	2552.2	3824.85	0.583663	0.266194	-2.19262	0.0283346	0.226449
ENSMUSG00000034189	Hsdl1	protein_coding	2589	1247	3190	5330	3234	2905	3472	3716	5180	3187.65	4776.08	0.583333	0.300553	-1.94087	0.0522746	0.307112
ENSMUSG00000026456	Cyb5r1	protein_coding	2251	2163	1614	4049	4117	4069	3604	2093	6024	3001.35	4496.84	0.583298	0.275035	-2.12081	0.0339377	0.250605
ENSMUSG00000038510	Rpf2	protein_coding	227	101	284	424	558	373	181	563	570	346.033	518.446	0.583287	0.40683	-1.43374	0.151647	0.506205
ENSMUSG00000066324	Impad1	protein_coding	1709	1218	925	3049	3009	2288	2459	2214	2080	1947.05	2916.99	0.583191	0.304298	-1.91651	0.0552997	0.31608
ENSMUSG00000061143	Maml3	protein_coding	947	271	658	1553	1292	1140	1207	911	1263	924.544	1384.95	0.583024	0.34606	-1.68475	0.0920366	0.404912
ENSMUSG00000023456	Tpi1	protein_coding	3373	1367	2660	2599	4477	2275	5205	3476	4236	3106.79	4653.82	0.582991	0.299819	-1.94448	0.0518381	0.306159
ENSMUSG00000069188	Gm13192	processed_pseudogene	276	21	214	101	225	569	591	449	224	281.104	421.08	0.58299	0.403693	-1.44414	0.148699	NA
ENSMUSG00000026385	Dbi	protein_coding	1046	206	1144	2107	1789	1205	2163	1423	858	1216.63	1822.2	0.582788	0.38049	-1.53168	0.125602	0.466624
ENSMUSG00000060377	Rpl36a-ps1	protein_coding	248	190	115	247	493	388	592	156	671	305.692	457.793	0.582615	0.405441	-1.43699	0.150721	NA
ENSMUSG00000086287	Gm15972	lncRNA	3	55	3	93	10	84	60	200	225	81.8488	122.562	0.582481	0.338996	-1.71825	0.0857509	NA
ENSMUSG00000001056	Nhp2	protein_coding	1281	1488	2339	3467	3993	2278	4033	3040	2398	2557.1	3828.81	0.582386	0.326193	-1.7854	0.0741961	0.363086
ENSMUSG00000053477	Tcf4	protein_coding	6197	4272	4468	8269	7305	6889	10588	5313	10968	6553.08	9810.65	0.582176	0.200329	-2.90609	0.00365973	0.0755812
ENSMUSG00000082998	Gm11221	processed_pseudogene	196	344	180	241	292	618	481	416	867	381.194	570.49	0.581677	0.403194	-1.44267	0.149112	0.501936
ENSMUSG00000087516	Tbx3os1	lncRNA	1	1	5	76	2	197	2	241	129	73.3049	109.692	0.581477	0.312637	-1.85991	0.0628984	NA
ENSMUSG00000027882	Stxbp3	protein_coding	775	194	345	528	1399	783	716	685	1136	661.365	988.956	0.580461	0.387004	-1.49988	0.133645	0.481094
ENSMUSG00000038371	Sbf2	protein_coding	1686	444	1028	2520	1980	1354	1778	1573	2147	1465.36	2190.84	0.580224	0.334516	-1.73452	0.0828264	0.38341
ENSMUSG00000084771	A230072E10Rik	lncRNA	86	5	0	19	4	92	3	422	206	104.397	156.061	0.580031	0.310479	-1.86818	0.0617363	NA
ENSMUSG00000014856	Tmem208	protein_coding	691	425	1132	1697	1933	1755	1865	695	2017	1199.13	1792.5	0.579986	0.342091	-1.69542	0.0899967	0.401499
ENSMUSG00000029769	Ccdc136	protein_coding	2288	871	1858	2269	1655	2327	2615	2617	3318	2078.5	3106.81	0.579889	0.29727	-1.95072	0.0510909	0.305193
ENSMUSG00000029624	Ptcd1	protein_coding	1068	740	1043	1777	1248	1021	1746	1937	1307	1280.24	1913.61	0.579884	0.341176	-1.69966	0.0891944	0.400088
ENSMUSG00000048578	Mlec	protein_coding	5603	5075	4604	7799	6747	9137	9137	8088	9379	6895.68	10306.6	0.579805	0.235564	-2.46135	0.0138414	0.155018
ENSMUSG00000027820	Mme	protein_coding	255	5	41	68	323	278	356	225	360	190.614	284.886	0.579733	0.389147	-1.48975	0.136289	NA
ENSMUSG00000021474	Sfxn1	protein_coding	1895	428	2401	4053	3741	3115	2436	2039	4340	2414.85	3608.6	0.579504	0.342974	-1.68964	0.0910963	0.403455
ENSMUSG00000082691	Dynlt1-ps1	processed_pseudogene	4063	2752	6060	7082	7970	5093	7789	5531	10097	5815.77	8690.23	0.579424	0.266764	-2.17205	0.0298521	0.233689
ENSMUSG00000020153	Ndufs7	protein_coding	1657	550	2493	1770	3342	2585	3646	2029	3154	2172.42	3246.06	0.579389	0.343425	-1.68709	0.0915864	0.404108
ENSMUSG00000025868	Higd2a	protein_coding	2300	1691	4659	4673	5004	2942	4238	5009	6371	3910.22	5842.6	0.579363	0.317673	-1.82377	0.0681871	0.34898
ENSMUSG00000067038	Rps12-ps3	processed_pseudogene	1724	1022	3359	3182	5350	2183	5017	2002	5238	2932.49	4381.66	0.579349	0.339009	-1.70895	0.0874607	0.39682
ENSMUSG00000070461	9230112E08Rik	lncRNA	419	394	134	347	352	516	254	848	910	461.052	688.875	0.579312	0.405354	-1.42915	0.152961	0.508611
ENSMUSG00000026249	Serpine2	protein_coding	1647	757	1167	1147	1267	889	1956	3026	905	1454.83	2173.17	0.578951	0.371987	-1.55637	0.119619	0.455948
ENSMUSG00000038332	Sesn1	protein_coding	792	636	566	936	604	676	1079	1213	1367	850.094	1269.49	0.578556	0.345621	-1.67396	0.0941386	0.408483
ENSMUSG00000020658	Efr3b	protein_coding	796	185	804	597	402	744	620	1745	721	755.006	1127.44	0.578497	0.400074	-1.44597	0.148184	0.500935
ENSMUSG00000032615	Nt5m	protein_coding	828	252	793	1138	999	863	1056	511	2337	862.525	1287.17	0.577563	0.372205	-1.55173	0.120726	0.458619
ENSMUSG00000030983	Bccip	protein_coding	1506	351	1919	2715	3221	2274	2069	2069	2650	1901.23	2836.95	0.577406	0.351952	-1.64058	0.100885	0.420482
ENSMUSG00000021022	Ppp2r3c	protein_coding	79	139	169	348	144	746	613	150	404	271.451	404.944	0.577029	0.408138	-1.41381	0.157418	NA
ENSMUSG00000031701	Dnaja2	protein_coding	3687	3134	3668	6127	6684	5501	5741	5714	6716	4909.09	7322.62	0.576905	0.248638	-2.32026	0.0203269	0.189846
ENSMUSG00000084416	Rpl10a-ps1	processed_pseudogene	8128	5618	17179	14749	16428	11004	23472	12697	20937	13533	20185.9	0.576869	0.282197	-2.0442	0.0409335	0.272543
ENSMUSG00000031431	Tsc22d3	protein_coding	433	57	368	523	533	828	778	530	448	454.759	678.3	0.57682	0.403519	-1.42947	0.152868	0.508611
ENSMUSG00000023067	Cdkn1a	protein_coding	6188	2238	3383	5517	5311	3926	6889	5822	6733	4808.6	7171.41	0.57664	0.263625	-2.18735	0.0287171	0.228088
ENSMUSG00000031385	Plxnb3	protein_coding	282	369	217	665	375	779	836	728	283	484.016	721.809	0.576564	0.401295	-1.43676	0.150787	0.50469
ENSMUSG00000071644	Eef1g	protein_coding	1709	1367	1251	2741	1702	1932	3932	1836	2222	1934	2884.04	0.576503	0.297921	-1.93509	0.0529795	0.308767
ENSMUSG00000020225	Tmbim4	protein_coding	966	193	890	1411	2321	931	1096	1188	1526	1064.82	1587.8	0.576413	0.37898	-1.52096	0.12827	0.471939
ENSMUSG00000035200	Chrnb4	protein_coding	187	2	6	438	61	514	228	305	281	197.307	294.181	0.576258	0.373852	-1.54141	0.123217	NA
ENSMUSG00000057265	Bbof1	protein_coding	463	760	169	785	703	604	980	1006	996	702.026	1046.36	0.575783	0.392397	-1.46735	0.142281	0.494559
ENSMUSG00000024899	Papss2	protein_coding	55	3	85	1	95	246	204	614	2	163.052	243.003	0.575642	0.331657	-1.73565	0.0826251	NA
ENSMUSG00000085566	A730017L22Rik	lncRNA	126	2	2	225	269	305	175	124	394	151.692	225.995	0.575152	0.370458	-1.55254	0.120532	NA
ENSMUSG00000028743	Akr7a5	protein_coding	1223	587	886	1274	1645	1665	1036	1032	3157	1254.37	1868.79	0.575143	0.343208	-1.67578	0.0937805	0.407965
ENSMUSG00000020176	Grb10	protein_coding	3581	1143	2383	3274	3019	2855	3968	3655	4116	2926.23	4358.13	0.574663	0.28596	-2.0096	0.044474	0.283053
ENSMUSG00000028182	Lrriq3	protein_coding	33	0	23	208	48	191	324	132	26	97.0048	144.462	0.574561	0.346516	-1.65811	0.0972957	NA
ENSMUSG00000067931	Zfp948	protein_coding	86	1	75	26	2	27	91	387	75	99.5242	148.189	0.574325	0.343543	-1.67177	NA	NA
ENSMUSG00000020952	Scfd1	protein_coding	887	793	739	882	1828	980	1567	1688	1165	1141.37	1699.33	0.574191	0.360677	-1.59198	0.111389	0.442888
ENSMUSG00000007279	Scube2	protein_coding	51	1	5	241	0	87	231	207	147	100.02	148.901	0.574074	0.32482	-1.76736	0.0771682	NA
ENSMUSG00000073415	Gm10501	lncRNA	45	176	15	144	234	174	98	634	63	196.073	291.889	0.574028	0.379899	-1.511	NA	NA
ENSMUSG00000048277	Syngr2	protein_coding	660	13	257	335	751	817	713	323	1292	496.224	738.559	0.573723	0.407664	-1.40734	0.159326	0.517894
ENSMUSG00000043881	Kbtbd7	protein_coding	493	90	233	287	381	425	621	258	898	364.749	542.768	0.573432	0.40245	-1.42485	0.1542	0.510947
ENSMUSG00000083678	Gm12989	processed_pseudogene	930	320	1061	902	912	849	1134	1437	1524	972.069	1446.36	0.573293	0.360767	-1.5891	0.112039	0.443298
ENSMUSG00000060019	Gm10073	processed_pseudogene	8962	5288	20859	15513	21045	12136	26982	13882	24847	15474.3	23023.5	0.573232	0.303125	-1.89108	0.058614	0.324674
ENSMUSG00000031479	Vps36	protein_coding	768	285	568	1443	527	790	1285	568	1347	751.424	1117.89	0.573077	0.366261	-1.56467	0.117661	0.451815
ENSMUSG00000028619	Tceanc2	protein_coding	424	14	334	672	354	993	1065	253	679	456.185	678.551	0.572839	0.407972	-1.40412	0.160285	0.51933
ENSMUSG00000037548	H2-DMb2	protein_coding	146	2	203	121	204	384	285	481	255	226.692	337.176	0.572768	0.388957	-1.47258	0.140866	NA
ENSMUSG00000024511	Rab27b	protein_coding	138	6	16	67	496	426	620	93	64	181.862	270.489	0.572723	0.377972	-1.51525	0.129709	NA
ENSMUSG00000071176	Arhgef10	protein_coding	618	184	76	1399	90	437	397	955	540	490.888	729.981	0.572464	0.406866	-1.40701	0.159424	0.517894
ENSMUSG00000029032	Arhgef16	protein_coding	663	86	325	328	467	651	535	1154	245	498.425	741.087	0.572265	0.408154	-1.40208	0.160891	0.519571
ENSMUSG00000033916	Chmp2a	protein_coding	2329	1538	2642	2932	3388	2620	4724	2560	4482	2814.35	4183.94	0.572058	0.260888	-2.19273	0.0283267	0.226449
ENSMUSG00000054065	Pkp3	protein_coding	469	4	198	963	309	671	310	729	573	427.548	635.578	0.571985	0.402447	-1.42127	0.155239	0.512312
ENSMUSG00000075555	Gm10863	lncRNA	263	162	8	780	496	268	731	849	2	385.227	572.65	0.571943	0.377656	-1.51446	0.12991	0.474875
ENSMUSG00000026150	Mff	protein_coding	2967	2799	3602	5301	5676	4079	7236	3470	6734	4292.71	6380.86	0.571862	0.250915	-2.2791	0.0226609	0.20145
ENSMUSG00000025781	Atp5c1	protein_coding	2776	2689	4243	5719	5654	3883	6762	3573	8029	4438.65	6597.67	0.571836	0.266664	-2.14441	0.0320002	0.241742
ENSMUSG00000022842	Ece2	protein_coding	254	5	296	329	59	156	282	600	521	276.196	410.502	0.571696	0.395268	-1.44635	0.148079	NA
ENSMUSG00000097554	Gm26825	na	556	290	356	783	463	331	920	524	931	529.795	787.255	0.571397	0.374556	-1.52553	0.127127	0.46982
ENSMUSG00000021327	Zkscan3	protein_coding	735	994	1301	1991	2009	1405	1951	1242	2905	1487.76	2210.63	0.571313	0.32746	-1.74468	0.0810407	0.379633
ENSMUSG00000057715	A830018L16Rik	protein_coding	200	42	6	479	125	76	398	176	271	172.321	255.995	0.571022	0.387394	-1.47401	0.140479	NA
ENSMUSG00000020681	Ace	protein_coding	317	5	7	594	699	57	718	266	276	282.889	420.189	0.570803	0.380459	-1.5003	0.133536	NA
ENSMUSG00000034701	Neurod1	protein_coding	1	0	2	0	1	0	2	209	62	39.343	58.4231	0.570433	0.265084	-2.1519	0.0314053	NA
ENSMUSG00000030509	Asb7	protein_coding	1546	260	481	1744	1480	2018	1464	1380	1001	1140.3	1693.03	0.570194	0.372778	-1.52958	0.126121	0.467495
ENSMUSG00000032135	Mcam	protein_coding	2607	1289	2264	3677	3420	2768	2701	2835	5270	2748.41	4080.26	0.570066	0.280916	-2.02931	0.0424269	0.278515
ENSMUSG00000020086	H2afy2	protein_coding	886	417	734	1302	1281	1477	1488	1379	679	1007.49	1495.65	0.569999	0.362088	-1.5742	0.115441	0.448263
ENSMUSG00000038843	Gcnt1	protein_coding	1333	299	925	1772	2951	1255	2161	886	1804	1312.8	1948.84	0.569965	0.360392	-1.58151	0.11376	0.445446
ENSMUSG00000021226	Acot2	protein_coding	386	338	611	777	487	454	757	1106	631	614.848	912.616	0.569779	0.388187	-1.46779	0.14216	0.494559
ENSMUSG00000060467	Gm10080	processed_pseudogene	1427	701	2704	1925	2858	1808	2456	2137	4638	2138.66	3173.79	0.569497	0.342956	-1.66056	0.0968023	0.411768
ENSMUSG00000066150	Slc31a1	protein_coding	2895	1368	1183	2821	2694	1921	2766	2640	3937	2305.89	3420.84	0.569025	0.296996	-1.91593	0.0553735	0.31632
ENSMUSG00000021932	Rnaseh2b	protein_coding	236	286	241	365	432	565	369	573	660	397.654	589.865	0.568871	0.396661	-1.43415	0.15153	0.505982
ENSMUSG00000086515	Erich2os	lncRNA	42	5	3	177	119	92	208	222	1	92.8264	137.692	0.568837	0.337332	-1.68628	0.0917418	NA
ENSMUSG00000104699	Rps4x-ps	processed_pseudogene	2	8	177	252	159	326	291	237	347	181.428	269.095	0.568716	0.376067	-1.51227	0.130464	NA
ENSMUSG00000030888	Rrp8	protein_coding	469	215	333	659	590	743	842	541	541	503.172	746.253	0.568612	0.374672	-1.51762	0.129109	0.473983
ENSMUSG00000086429	Gt(ROSA)26Sor	lncRNA	312	188	243	816	425	158	563	758	211	399.247	592.105	0.568571	0.407971	-1.39365	0.163422	0.521801
ENSMUSG00000004535	Tax1bp1	protein_coding	2832	2692	3535	5183	5092	5269	5867	4692	5325	4228.8	6269.56	0.568115	0.25325	-2.24329	0.0248779	0.2112
ENSMUSG00000025899	Alkbh8	protein_coding	439	115	41	363	224	614	242	731	252	327.732	485.853	0.568005	0.405833	-1.3996	0.161633	NA
ENSMUSG00000018362	Kpna2	protein_coding	42	3	3	72	216	1	76	244	106	85.6487	126.968	0.567958	0.329094	-1.72582	0.0843791	NA
ENSMUSG00000031755	Bbs2	protein_coding	1628	1064	870	2386	2121	2762	2453	1118	3169	1737.8	2575.88	0.567806	0.294255	-1.92964	0.0536511	0.311132
ENSMUSG00000025986	Slc39a10	protein_coding	607	62	297	955	853	498	496	872	412	523.039	774.936	0.567158	0.406185	-1.3963	0.162623	0.520737
ENSMUSG00000031246	Sh3bgrl	protein_coding	839	520	523	1114	976	1000	1645	1094	672	879.334	1302.6	0.566917	0.359371	-1.57753	0.114674	0.447437
ENSMUSG00000057103	Cml1	protein_coding	215	4	88	308	294	383	148	375	306	216.423	320.506	0.566498	0.395789	-1.43131	0.152341	NA
ENSMUSG00000028152	Tspan5	protein_coding	575	11	230	457	1028	130	678	886	286	458.221	678.481	0.566265	0.40156	-1.41016	0.158492	0.516894
ENSMUSG00000000171	Sdhd	protein_coding	2392	788	3298	4739	3620	2826	4694	2956	3864	2972.48	4400.66	0.566054	0.321105	-1.76283	0.0779289	0.372544
ENSMUSG00000053898	Ech1	protein_coding	3785	2748	4281	6173	7116	4812	6569	5542	6492	4954.55	7334.53	0.565952	0.255123	-2.21835	0.026531	0.219589
ENSMUSG00000020265	Sumo3	protein_coding	4561	2887	6360	7266	6977	5759	7649	5695	11356	6028.77	8920.61	0.565279	0.254532	-2.22086	0.0263605	0.218951
ENSMUSG00000055200	Sertad3	protein_coding	546	785	1442	1682	1845	1229	1162	1618	2729	1369.49	2026.07	0.565043	0.361363	-1.56364	0.117901	0.452213
ENSMUSG00000058600	Rpl30	protein_coding	431	18	816	904	1196	524	919	892	1068	695.886	1029.12	0.564489	0.408256	-1.38269	0.166761	0.52574
ENSMUSG00000081715	Rps11-ps3	processed_pseudogene	684	1509	844	1490	1512	1571	3106	1642	1464	1480.38	2189.28	0.564489	0.357111	-1.58071	0.113945	0.445946
ENSMUSG00000080845	Gm9115	processed_pseudogene	161	213	257	227	362	81	449	653	290	311.2	460.177	0.564349	0.40827	-1.38229	0.166882	NA
ENSMUSG00000026491	Ahctf1	protein_coding	1123	322	891	2170	1375	1416	1430	1272	1338	1143.52	1690.9	0.564303	0.345951	-1.63116	0.102856	0.424211
ENSMUSG00000036298	Slc2a13	protein_coding	581	402	460	1203	744	1282	630	844	1222	748.789	1106.77	0.563729	0.358863	-1.57087	0.116212	0.448678
ENSMUSG00000021254	Gpatch2l	protein_coding	972	159	708	1143	1344	1104	1034	1000	1264	883.31	1305.46	0.563562	0.375497	-1.50084	0.133396	0.480827
ENSMUSG00000047965	Rpl9-ps7	processed_pseudogene	1745	1287	2729	1840	2763	1871	4037	2251	4481	2409.78	3561.43	0.563553	0.301099	-1.87165	0.0612547	0.330709
ENSMUSG00000046516	Cox17	protein_coding	76	1	3	46	45	60	62	215	111	70.6576	104.424	0.56354	0.33505	-1.68196	0.0925768	NA
ENSMUSG00000029430	Ran	protein_coding	1088	783	1787	1827	2494	1456	1947	1707	3218	1688.25	2494.94	0.563479	0.32917	-1.71181	0.0869308	0.395046
ENSMUSG00000072437	Nanos1	protein_coding	147	5	85	157	84	33	363	147	241	128.309	189.541	0.562888	0.383006	-1.46966	0.141654	NA
ENSMUSG00000029676	Pot1a	protein_coding	623	678	821	978	1381	1044	1269	1492	1106	1015.46	1499.91	0.562748	0.356898	-1.57678	0.114847	0.447449
ENSMUSG00000035227	Spcs2	protein_coding	990	596	800	2205	1872	1989	1539	1397	1164	1271.09	1877.01	0.562366	0.319373	-1.76084	0.0782649	0.372894
ENSMUSG00000019857	Asf1a	protein_coding	428	522	452	711	881	592	1073	1101	507	687.545	1015.2	0.562244	0.385568	-1.45822	0.144779	0.497219
ENSMUSG00000030878	Cdr2	protein_coding	1673	647	1654	3240	1352	2610	2467	1452	3417	1838.75	2714.99	0.562222	0.321781	-1.74722	0.0805992	0.378211
ENSMUSG00000106918	Mrpl33	protein_coding	136	635	266	570	643	217	702	471	1644	554.222	818.248	0.562074	0.406098	-1.38408	0.166333	0.524722
ENSMUSG00000045467	Ttll13	protein_coding	129	2	3	175	152	187	95	109	481	125.539	185.31	0.561799	0.361778	-1.55288	0.120451	NA
ENSMUSG00000091455	Otogl	protein_coding	2322	628	606	3182	2027	3223	2082	1680	2252	1769.83	2612.4	0.561771	0.336974	-1.66711	0.0954933	0.410387
ENSMUSG00000030650	Tmc5	protein_coding	118	112	7	65	154	244	196	176	471	157.716	232.799	0.561754	0.389917	-1.4407	0.149669	NA
ENSMUSG00000026926	Pmpca	protein_coding	2213	1755	1247	3876	3290	3756	4086	1581	4202	2576.87	3803.56	0.561734	0.276901	-2.02865	0.042494	0.278637
ENSMUSG00000011256	Adam19	protein_coding	32	1	5	22	3	241	118	442	0	107.488	158.604	0.561258	0.303972	-1.84641	0.064832	NA
ENSMUSG00000086549	Gm13648	lncRNA	363	9	159	280	512	299	307	412	546	293.807	433.434	0.560943	0.404418	-1.38704	0.165431	NA
ENSMUSG00000090862	Rps13	protein_coding	238	3	74	156	183	282	89	519	218	195.885	288.947	0.560798	0.382948	-1.46443	0.143078	NA
ENSMUSG00000080836	Gm6444	processed_pseudogene	149	284	766	871	340	732	1595	439	860	614.713	906.708	0.560725	0.401946	-1.39502	0.163009	0.52096
ENSMUSG00000022359	Wdyhv1	protein_coding	53	173	312	166	122	407	556	819	36	316.045	466.167	0.560716	0.396445	-1.41436	0.157256	NA
ENSMUSG00000037664	Cdkn1c	protein_coding	9534	5175	11461	16767	18009	16266	18087	11442	15179	12386.6	18269.5	0.560662	0.231225	-2.42474	0.0153192	0.163061
ENSMUSG00000024177	Nme4	protein_coding	150	2	250	213	594	494	764	13	1039	325.805	480.449	0.560375	0.382465	-1.46517	0.142875	NA
ENSMUSG00000075279	Mrpl23-ps1	processed_pseudogene	847	738	847	664	1327	1182	1595	1090	1964	1075.9	1586.58	0.560371	0.337147	-1.6621	0.0964927	0.411517
ENSMUSG00000036572	Upf3b	protein_coding	1505	1013	572	1672	2224	1179	1683	1478	2536	1428.94	2106.83	0.560129	0.33791	-1.65763	0.0973925	0.413198
ENSMUSG00000028251	Tstd3	protein_coding	188	258	441	1042	985	345	460	492	1083	531.959	784.255	0.560008	0.398436	-1.40552	0.159868	0.518657
ENSMUSG00000020664	Dld	protein_coding	1941	2074	1099	3390	4349	2242	2780	2706	3988	2546.54	3752.48	0.559304	0.31804	-1.7586	0.0786455	0.373655
ENSMUSG00000028398	Tmem261	protein_coding	559	441	1088	1379	1088	799	1304	1077	1608	973.084	1433.89	0.559301	0.355204	-1.57459	0.11535	0.448263
ENSMUSG00000050666	Vstm4	protein_coding	391	9	73	50	280	338	333	615	168	251.146	370.03	0.559116	0.389377	-1.43592	0.151024	NA
ENSMUSG00000033904	Ccp110	protein_coding	6424	7633	4086	13203	9671	11367	11091	7127	15957	8797.23	12961.5	0.559114	0.258329	-2.16435	0.0304374	0.235487
ENSMUSG00000071528	Usmg5	protein_coding	356	510	244	656	646	136	888	760	787	541.76	798.179	0.559059	0.401897	-1.39105	0.164211	0.522675
ENSMUSG00000061787	Rps17	protein_coding	379	288	1075	456	656	527	1123	1105	1166	744.058	1096.21	0.559044	0.386169	-1.44767	0.14771	0.500523
ENSMUSG00000023367	Tmem176a	protein_coding	108	190	214	497	491	375	357	522	252	321.071	473.03	0.559037	0.407	-1.37355	0.16958	NA
ENSMUSG00000073987	Ggh	protein_coding	423	119	482	789	798	390	558	563	925	512.684	755.185	0.558762	0.394307	-1.41707	0.156462	0.514293
ENSMUSG00000021917	Spcs1	protein_coding	2296	2222	3847	4052	4912	3191	6510	3010	6279	3744.79	5515.73	0.558665	0.283044	-1.97377	0.0484077	0.296841
ENSMUSG00000031221	Igbp1	protein_coding	1730	2022	2073	1876	3925	2195	2870	3894	3613	2644.87	3894.47	0.558229	0.330969	-1.68665	0.0916703	0.404108
ENSMUSG00000052146	Rps10	protein_coding	1959	2135	3155	3833	4556	2858	5153	2602	6128	3324.77	4894.87	0.558016	0.286809	-1.9456	0.051703	0.306159
ENSMUSG00000044377	Gm13080	processed_pseudogene	309	187	512	1165	791	651	473	555	1022	565.365	831.875	0.557183	0.385662	-1.44475	0.148529	0.500946
ENSMUSG00000050587	Lrrc4c	protein_coding	119	132	97	545	57	168	456	123	500	213.947	314.798	0.557175	0.404821	-1.37635	0.168714	NA
ENSMUSG00000026096	Osgepl1	protein_coding	141	304	29	12	308	494	485	501	564	310.571	456.915	0.557002	0.394383	-1.41234	0.157851	NA
ENSMUSG00000021737	Psmd6	protein_coding	3193	1444	2037	3350	4760	3003	5340	1517	5768	3004.28	4419.91	0.556998	0.3018	-1.84559	0.0649521	0.340693
ENSMUSG00000036850	Mrpl41	protein_coding	966	662	1433	1942	1289	1058	2101	1497	1980	1351.28	1987.84	0.556874	0.327644	-1.69963	0.0892001	0.400088
ENSMUSG00000030793	Pycard	protein_coding	2	4	174	145	293	126	193	391	213	170.682	251.078	0.55683	0.364605	-1.52721	NA	NA
ENSMUSG00000061838	Suclg2	protein_coding	117	2	112	269	408	316	219	135	474	194.735	286.456	0.556799	0.393495	-1.41501	0.157066	NA
ENSMUSG00000089862	Umad1	protein_coding	60	124	342	276	623	316	157	737	357	336.382	494.669	0.556364	0.405868	-1.3708	0.170437	NA
ENSMUSG00000051671	Coa6	protein_coding	430	416	741	689	450	404	1550	657	1002	671.138	986.761	0.556091	0.369981	-1.50302	0.132833	0.479452
ENSMUSG00000070327	Rnf213	protein_coding	175	2	28	180	146	243	244	275	124	146.713	215.601	0.555367	0.378473	-1.46739	0.14227	NA
ENSMUSG00000032041	Tirap	protein_coding	493	10	339	464	982	831	1125	263	764	504.794	741.805	0.555346	0.407675	-1.36223	0.173126	0.532621
ENSMUSG00000053411	Cbx7	protein_coding	616	188	270	703	1042	633	495	900	481	558.985	821.219	0.554957	0.396461	-1.39978	0.16158	0.519841
ENSMUSG00000082876	Gm11889	processed_pseudogene	283	7	155	211	451	605	514	274	376	282.412	414.888	0.554923	0.403649	-1.37477	0.169204	NA
ENSMUSG00000055334	Snupn	protein_coding	271	382	292	482	540	210	289	1091	500	472.245	693.767	0.554914	0.40697	-1.36353	0.172717	0.531857
ENSMUSG00000027752	Exosc8	protein_coding	167	153	500	1008	510	273	616	599	568	455.913	669.74	0.554842	0.404512	-1.37163	0.170178	0.529018
ENSMUSG00000019256	Ahr	protein_coding	183	6	148	359	465	792	671	33	529	290.205	426.23	0.55456	0.397553	-1.39493	0.163036	NA
ENSMUSG00000082289	Gm15596	processed_pseudogene	53	1	2	240	3	68	102	149	234	84.5921	124.216	0.554255	0.33007	-1.6792	0.0931126	NA
ENSMUSG00000032239	Rp9	protein_coding	1248	306	2085	2303	1443	1633	2711	1675	2365	1617.87	2375.34	0.554035	0.36307	-1.52598	0.127016	0.469629
ENSMUSG00000022899	Slc15a2	protein_coding	787	49	367	1374	724	1458	1037	793	453	691.595	1015.39	0.554032	0.404382	-1.37007	0.170665	0.529311
ENSMUSG00000034449	Dhrs11	protein_coding	935	627	602	826	784	2039	1446	1435	987	1024.91	1504.74	0.554015	0.36837	-1.50396	0.132591	0.479214
ENSMUSG00000018565	Elp5	protein_coding	1771	320	1163	1162	1810	2043	1750	2322	1222	1441.51	2116.34	0.55399	0.375104	-1.4769	0.139703	0.490391
ENSMUSG00000006599	Gtf2h1	protein_coding	539	269	765	861	980	1227	1243	1045	583	786.733	1154.92	0.553851	0.379375	-1.4599	0.144317	0.496585
ENSMUSG00000106874	Gm20186	lncRNA	20	1	5	0	0	4	182	152	4	45.0633	66.1529	0.55385	0.279842	-1.97915	0.0477991	NA
ENSMUSG00000028860	Sytl1	protein_coding	154	1023	489	1381	988	1835	982	1020	2045	1022.88	1501.46	0.553732	0.395993	-1.39834	0.162012	0.519841
ENSMUSG00000023892	Zfp51	protein_coding	167	1	5	41	5	287	422	253	151	138.9	203.886	0.553714	0.341921	-1.61942	0.105356	NA
ENSMUSG00000031879	Fam96b	protein_coding	311	295	506	912	919	827	540	1033	479	621.959	912.921	0.553671	0.392609	-1.41024	0.15847	0.516894
ENSMUSG00000050312	Nsun3	protein_coding	341	120	240	246	501	253	540	283	683	325.649	477.952	0.553548	0.401757	-1.37782	0.168259	NA
ENSMUSG00000021892	Sh3bp5	protein_coding	325	88	186	279	855	518	809	404	126	364.268	534.598	0.553455	0.408278	-1.35558	0.175232	0.535717
ENSMUSG00000025437	Usp33	protein_coding	2068	1065	623	1616	2079	1889	2151	1624	2903	1641.4	2408.46	0.55318	0.324522	-1.7046	0.0882694	0.398912
ENSMUSG00000037652	Phc3	protein_coding	1065	486	656	1504	1500	1481	1240	1162	1368	1064.8	1562.17	0.552976	0.322361	-1.7154	0.0862724	0.392958
ENSMUSG00000028669	Pithd1	protein_coding	774	151	1869	908	1923	1122	2722	869	2451	1291.89	1894.72	0.552493	0.394894	-1.39909	0.161785	0.519841
ENSMUSG00000029655	N4bp2l2	protein_coding	720	679	498	1541	1962	1120	1523	880	1205	1022.82	1500.06	0.552471	0.340025	-1.62479	0.104207	0.426882
ENSMUSG00000003812	Dnase2a	protein_coding	362	281	307	901	1012	226	610	208	1577	530.41	777.891	0.55246	0.403842	-1.36801	0.171309	0.529867
ENSMUSG00000031887	Tradd	protein_coding	192	176	100	313	187	159	232	332	512	233.95	343.069	0.552298	0.407941	-1.35387	0.175779	NA
ENSMUSG00000097616	1110019D14Rik	lncRNA	4	1	2	97	74	128	2	30	314	58.5439	85.8386	0.552109	0.324807	-1.69981	0.0891674	NA
ENSMUSG00000006390	Elovl1	protein_coding	353	264	236	780	339	392	349	779	494	430.978	631.887	0.552051	0.401315	-1.3756	0.168944	0.527658
ENSMUSG00000066510	Ankdd1a	protein_coding	2	13	2	117	2	68	323	7	98	58.2481	85.3701	0.551522	0.312373	-1.76559	0.077465	NA
ENSMUSG00000108365	RP24-174G2.2	TEC	29	4	0	0	0	0	2	212	228	57.6158	84.4203	0.551126	0.277698	-1.98462	0.0471866	NA
ENSMUSG00000001999	Blvra	protein_coding	81	4	207	206	452	140	556	524	6	240.517	352.388	0.551026	0.370216	-1.48839	0.136648	NA
ENSMUSG00000048416	Mlf1	protein_coding	5370	5242	4777	8036	11225	5677	10114	5687	12680	7060.83	10344.1	0.550894	0.260996	-2.11074	0.0347951	0.253227
ENSMUSG00000027618	Nfs1	protein_coding	867	486	1639	1982	977	1731	1876	1559	2057	1366.44	2001.78	0.550862	0.350147	-1.57323	0.115665	0.448374
ENSMUSG00000021712	Trim23	protein_coding	655	157	827	950	1159	1290	1376	581	1287	818.71	1199.26	0.550724	0.377738	-1.45795	0.144854	0.497228
ENSMUSG00000051851	Cxx1c	protein_coding	258	5	62	508	193	236	273	251	365	209.411	306.638	0.5502	0.396553	-1.38746	0.165303	NA
ENSMUSG00000094090	Gm8494	processed_pseudogene	512	525	502	1284	701	1124	498	823	1791	790.215	1156.75	0.549758	0.37471	-1.46716	0.142334	0.494559
ENSMUSG00000109324	Prmt1	protein_coding	5250	2201	6362	8591	6463	6472	8568	6806	7642	6042.36	8842.83	0.549397	0.273007	-2.01239	0.044179	0.283053
ENSMUSG00000032397	Tipin	protein_coding	209	414	71	789	321	501	839	335	623	415.019	607.345	0.549339	0.40675	-1.35056	0.176837	0.537711
ENSMUSG00000086824	4930448D08Rik	lncRNA	58	4	94	224	311	147	78	127	426	141.562	207.102	0.548903	0.385129	-1.42524	0.154087	NA
ENSMUSG00000101464	Gm7436	processed_pseudogene	40	9	6	244	168	87	123	8	309	88.0882	128.869	0.548887	0.361299	-1.5192	0.128711	NA
ENSMUSG00000021488	Nsd1	protein_coding	5940	4998	4270	9032	8597	8052	8577	7409	9906	6933	10139	0.548363	0.224334	-2.44441	0.0145091	0.15997
ENSMUSG00000050608	Minos1	protein_coding	1810	1847	2770	4556	4272	3122	4870	2217	5043	3084.74	4510.16	0.548029	0.280052	-1.95689	0.050361	0.303204
ENSMUSG00000021243	Fcf1	protein_coding	14	13	64	8	439	160	245	136	161	124.405	181.854	0.547733	0.367297	-1.49125	0.135895	NA
ENSMUSG00000022020	Naa16	protein_coding	223	129	21	306	494	82	167	457	331	237.971	347.804	0.547489	0.399646	-1.36994	0.170707	NA
ENSMUSG00000044788	Fads6	protein_coding	833	638	435	1219	1398	1400	1444	861	1209	956.662	1398.07	0.547356	0.333236	-1.64254	0.100477	0.420093
ENSMUSG00000071867	Gm6304	processed_pseudogene	355	7	406	544	759	389	666	584	553	436.858	638.395	0.547285	0.406403	-1.34666	0.178091	0.53872
ENSMUSG00000042742	B630005N14Rik	protein_coding	381	232	642	1014	1859	726	684	808	930	738.868	1079.55	0.547039	0.384738	-1.42185	0.15507	0.512312
ENSMUSG00000050533	Gm9845	processed_pseudogene	144	1	18	281	145	44	282	146	233	126.348	184.602	0.547012	0.366305	-1.49333	0.135352	NA
ENSMUSG00000058291	Zfp68	protein_coding	921	682	1023	1483	1580	978	1841	864	2348	1188.69	1736.3	0.546647	0.324163	-1.68633	0.0917318	0.404108
ENSMUSG00000046675	Tmem251	protein_coding	217	324	205	207	310	27	480	508	831	344.576	503.252	0.546459	0.40814	-1.3389	0.180603	0.541511
ENSMUSG00000051355	Commd1	protein_coding	431	10	265	982	570	655	422	463	721	438.544	640.474	0.546419	0.408007	-1.33924	0.180492	0.541511
ENSMUSG00000047215	Rpl9	protein_coding	165	271	242	530	467	591	578	503	352	388.217	566.844	0.546088	0.398799	-1.36933	0.170895	0.529366
ENSMUSG00000036751	Cox6b1	protein_coding	2923	2804	4197	5291	5595	3900	5555	4234	8143	4427.08	6463.96	0.546063	0.264006	-2.06837	0.038605	0.264847
ENSMUSG00000038213	Tapbpl	protein_coding	279	196	622	482	181	412	794	454	1120	472.995	690.462	0.545736	0.396805	-1.37533	0.16903	0.527658
ENSMUSG00000101932	Gm10074	processed_pseudogene	21	8	7	49	4	52	45	176	21	46.8562	68.3959	0.54567	0.320082	-1.70479	0.0882345	NA
ENSMUSG00000094518	Gm6421	na	1448	818	1497	2805	3980	1803	2408	1712	2556	1917.85	2798.87	0.545355	0.312979	-1.74247	0.081427	0.379941
ENSMUSG00000037410	Tbc1d2b	protein_coding	124	4	246	200	342	409	266	197	732	246.425	359.533	0.544978	0.396769	-1.37354	0.169585	NA
ENSMUSG00000053317	Sec61b	protein_coding	306	19	26	427	285	328	308	36	840	232.755	339.553	0.544827	0.393164	-1.38575	0.165823	NA
ENSMUSG00000035266	Helq	protein_coding	463	4	86	534	350	590	493	412	440	331.516	483.603	0.544746	0.401118	-1.35807	0.174442	NA
ENSMUSG00000104923	Gm5865	processed_pseudogene	171	368	67	416	421	627	680	349	516	371.39	541.734	0.544649	0.407051	-1.33804	0.180884	0.541511
ENSMUSG00000031015	Swap70	protein_coding	404	163	184	699	737	447	314	543	552	412.202	601.086	0.544222	0.397392	-1.36948	0.170849	0.529366
ENSMUSG00000068794	Col28a1	protein_coding	0	2	1	1	1	0	0	194	133	43.2384	63.0389	0.543929	0.260788	-2.08571	0.0370048	NA
ENSMUSG00000014243	Zswim7	protein_coding	624	267	479	828	1334	346	1428	242	1412	678.526	989.186	0.543839	0.39634	-1.37215	0.170017	0.528952
ENSMUSG00000036781	Rps27l	protein_coding	182	7	446	196	733	350	847	308	652	374.329	545.592	0.543513	0.402312	-1.35098	0.176703	0.537504
ENSMUSG00000053173	Rpl18-ps2	processed_pseudogene	2849	3595	6298	5808	6497	5113	9190	5105	9459	5635.48	8212.18	0.543226	0.281673	-1.92857	0.053784	0.31154
ENSMUSG00000020671	Rab10	protein_coding	2800	1503	2357	5318	4686	3774	4265	2695	4400	3188.88	4646.22	0.543009	0.242124	-2.24268	0.0249171	0.2112
ENSMUSG00000026961	Lrrc26	protein_coding	3	2	240	2	318	248	641	336	367	227.981	332.147	0.542909	0.349513	-1.55333	0.120344	NA
ENSMUSG00000014873	Surf2	protein_coding	594	390	549	1084	635	1596	1245	725	900	777.958	1133.29	0.542747	0.358183	-1.51528	0.129702	0.474875
ENSMUSG00000018012	Rac3	protein_coding	715	217	294	1435	1526	856	747	395	1239	707.014	1029.68	0.542387	0.373406	-1.45254	0.146352	0.497788
ENSMUSG00000108540	RP23-145H5.2	processed_pseudogene	250	12	282	58	133	191	716	226	449	239.309	348.478	0.542196	0.401284	-1.35115	0.176646	NA
ENSMUSG00000040550	Otud6b	protein_coding	405	136	704	777	642	575	1052	704	646	587.107	854.576	0.541586	0.392367	-1.3803	0.167493	0.526321
ENSMUSG00000085917	Gm15899	processed_pseudogene	3	0	7	10	54	29	70	99	59	36.9257	53.7357	0.541256	0.300146	-1.80331	0.0713397	NA
ENSMUSG00000021548	Ccnh	protein_coding	188	130	173	545	666	218	820	226	164	310.577	451.953	0.541223	0.40816	-1.32601	0.184838	NA
ENSMUSG00000048978	Nrsn1	protein_coding	1098	926	1083	1598	1912	996	1546	2163	1608	1404.25	2043.34	0.541128	0.346275	-1.56271	0.118121	0.452538
ENSMUSG00000085156	Gm11974	lncRNA	58	14	160	228	84	86	371	92	312	138.713	201.772	0.540616	0.391379	-1.38131	0.167183	NA
ENSMUSG00000063281	Zfp35	protein_coding	275	447	626	661	1297	779	813	561	1576	716.271	1041.76	0.540452	0.383401	-1.40963	0.15865	0.51707
ENSMUSG00000032565	Nudt16	protein_coding	647	332	532	1154	1567	907	823	1107	662	803.373	1168.26	0.540219	0.373477	-1.44646	0.148049	0.500925
ENSMUSG00000032578	Cish	protein_coding	319	1	70	479	164	338	550	291	288	245.522	356.996	0.540054	0.388765	-1.38915	0.164787	NA
ENSMUSG00000065406	Mirlet7i	miRNA	0	0	2	109	62	0	106	181	77	60.1296	87.4006	0.539567	0.291155	-1.85319	0.0638547	NA
ENSMUSG00000037499	Nenf	protein_coding	1080	378	2243	1323	2168	1102	2621	1998	2144	1600.06	2325.47	0.539394	0.371065	-1.45364	0.146047	0.497587
ENSMUSG00000067787	Blcap	protein_coding	2586	1733	2190	2909	3277	3292	3932	3230	3727	2819.85	4097.57	0.539148	0.256841	-2.09915	0.035804	0.256107
ENSMUSG00000002870	Mcm2	protein_coding	653	366	646	1086	644	570	1650	536	1061	731.347	1062.42	0.538723	0.362383	-1.48661	0.137118	0.486127
ENSMUSG00000040140	Tdrd6	protein_coding	1	1	0	77	2	159	1	205	136	64.4006	93.541	0.538524	0.300177	-1.79402	0.0728099	NA
ENSMUSG00000069911	Fam196b	protein_coding	4	0	0	0	1	2	55	142	47	32.6612	47.4377	0.538456	0.260998	-2.06306	NA	NA
ENSMUSG00000027746	Ufm1	protein_coding	643	627	1048	1888	941	616	1333	847	2562	1067.47	1550.32	0.53837	0.365137	-1.47443	0.140365	0.491585
ENSMUSG00000060636	Rpl35a	protein_coding	222	589	383	728	937	989	861	356	1693	674.773	979.843	0.538148	0.391806	-1.37351	0.169595	0.528136
ENSMUSG00000034379	Wdr5b	protein_coding	139	141	164	115	231	305	181	499	281	233.129	338.376	0.537498	0.407595	-1.31871	0.187268	NA
ENSMUSG00000081583	Gm14769	processed_pseudogene	0	3	28	62	8	48	41	317	3	68.1321	98.8794	0.537335	0.297784	-1.80444	NA	NA
ENSMUSG00000037316	Bag4	protein_coding	471	6	190	350	300	510	604	642	206	346.686	503.136	0.537321	0.401081	-1.33968	0.180348	0.541511
ENSMUSG00000023995	Tspo2	protein_coding	15	0	83	2	122	240	63	293	361	127.768	185.409	0.537185	0.331336	-1.62127	0.10496	NA
ENSMUSG00000061104	Gm10094	protein_coding	2113	1533	1769	2139	3708	2137	3843	2041	3871	2386.7	3463.32	0.537137	0.288215	-1.86367	0.062368	0.33292
ENSMUSG00000063439	B9d2	protein_coding	1339	1031	1597	2564	2089	2293	3526	1295	2510	1841.08	2671.31	0.536992	0.292636	-1.83502	0.0665028	0.344621
ENSMUSG00000035601	Trmt10b	protein_coding	298	226	27	73	322	94	360	636	262	269.247	390.637	0.536897	0.400709	-1.33987	0.180288	NA
ENSMUSG00000039018	Mtg1	protein_coding	914	299	778	787	631	1144	1510	867	1183	836.682	1213.89	0.536884	0.357156	-1.50322	0.132782	0.479452
ENSMUSG00000020877	Scrn2	protein_coding	390	243	101	361	967	705	775	284	565	432.579	627.352	0.536311	0.401687	-1.33515	0.181829	0.542133
ENSMUSG00000027206	Cops2	protein_coding	1557	1885	1083	3855	4447	2079	3671	1608	3554	2381.45	3453.28	0.536127	0.320405	-1.67328	0.094272	0.408594
ENSMUSG00000040564	Apoc1	protein_coding	0	0	2	0	0	1	80	231	1	44.7947	64.952	0.536046	0.257699	-2.08013	0.0375137	NA
ENSMUSG00000020707	Rnf135	protein_coding	497	261	531	442	602	394	1121	559	776	543.858	788.505	0.53589	0.374832	-1.42968	0.152809	0.508611
ENSMUSG00000033004	Mycbp2	protein_coding	3262	2063	2367	5749	5432	4794	3696	4395	4360	3719.97	5392.62	0.535692	0.267586	-2.00195	0.0452904	0.285842
ENSMUSG00000058388	Phtf1	protein_coding	3897	2740	2953	5969	4044	4940	4450	5353	5906	4228.14	6126.75	0.535101	0.261303	-2.04782	0.0405779	0.27231
ENSMUSG00000020592	Sdc1	protein_coding	343	4	99	575	19	98	467	221	715	245.428	355.606	0.534983	0.381482	-1.40238	0.160801	NA
ENSMUSG00000015092	Edf1	protein_coding	1425	453	2426	3067	2378	1757	2704	1768	3435	1964.94	2847.04	0.534982	0.348702	-1.53421	0.124979	0.465518
ENSMUSG00000040760	Appl1	protein_coding	1213	89	631	1097	1650	1028	1304	717	1648	919.297	1331.89	0.534871	0.393175	-1.36039	0.173707	0.533625
ENSMUSG00000060675	Pla2g16	protein_coding	2641	2181	2548	4974	4495	5231	5504	1970	6309	3552.4	5146.31	0.534747	0.259824	-2.05811	0.0395797	0.268753
ENSMUSG00000034620	Tmem5	protein_coding	1239	328	759	731	1262	1140	1094	1361	1435	984.02	1425.47	0.534674	0.364417	-1.46721	0.14232	0.494559
ENSMUSG00000027239	Mdk	protein_coding	4236	273	2310	4081	3019	3945	6150	4098	2871	3170.01	4590.89	0.534287	0.407108	-1.31239	0.189387	0.554159
ENSMUSG00000022407	Adsl	protein_coding	1626	2109	1442	2095	3377	2472	3221	2665	3542	2390.74	3461.98	0.534143	0.308119	-1.73356	0.0829965	0.384018
ENSMUSG00000059248	Septin9	protein_coding	2676	484	1280	1759	1557	2168	2300	2803	1792	1785.44	2585.19	0.53399	0.357338	-1.49435	0.135083	0.483572
ENSMUSG00000040430	Pitpnc1	protein_coding	1699	614	633	1285	1363	1523	1774	1766	1217	1252.2	1812.82	0.533763	0.34943	-1.52752	0.126631	0.46851
ENSMUSG00000053329	D10Jhu81e	protein_coding	1776	849	1219	2088	1915	2005	2824	1218	2756	1673.63	2422.85	0.533728	0.281385	-1.89679	0.0578562	0.32289
ENSMUSG00000033208	S100b	protein_coding	1951	213	2493	1321	3891	1546	4193	2347	2063	2083.56	3015.96	0.533566	0.390502	-1.36636	0.171826	0.530594
ENSMUSG00000026721	Rabgap1l	protein_coding	1336	1684	650	3012	2697	1839	2675	2097	1993	1873.34	2711.4	0.533423	0.341854	-1.56038	0.11867	0.453213
ENSMUSG00000008333	Snrpb2	protein_coding	318	452	248	773	497	582	1118	143	1305	532.377	770.518	0.533381	0.40082	-1.33072	0.18328	0.544273
ENSMUSG00000000295	Hddc2	protein_coding	188	240	952	927	1427	580	815	1206	728	760.382	1100.45	0.533298	0.402793	-1.324	0.185503	0.54761
ENSMUSG00000037416	Dmxl1	protein_coding	643	863	676	967	1198	1119	1368	1443	1149	1022.03	1478.91	0.533103	0.354484	-1.50388	0.132611	0.479214
ENSMUSG00000036078	Sigmar1	protein_coding	1571	550	1437	1936	2730	1770	2062	1407	2780	1635.89	2367.09	0.533041	0.320768	-1.66177	0.0965596	0.411517
ENSMUSG00000020105	Lrig3	protein_coding	570	384	575	513	954	1256	419	1135	1258	751.497	1087.19	0.532766	0.388766	-1.3704	0.170561	0.529155
ENSMUSG00000086822	5330413P13Rik	lncRNA	607	93	381	1096	594	519	466	622	931	531.47	768.829	0.532674	0.398311	-1.33733	0.181115	0.541511
ENSMUSG00000025384	Faap100	protein_coding	967	311	469	1689	639	834	1137	522	1689	804.436	1163.5	0.53242	0.370439	-1.43727	0.150642	0.504447
ENSMUSG00000055407	Map6	protein_coding	0	2	2	60	121	91	2	317	2	74.4374	107.662	0.532406	0.301809	-1.76405	NA	NA
ENSMUSG00000008475	Arpc5	protein_coding	2311	2235	3173	5108	4936	4043	5286	2877	5801	3637.11	5260.22	0.532331	0.255713	-2.08175	0.0373656	0.262325
ENSMUSG00000055553	Kxd1	protein_coding	1020	468	485	745	2153	586	1729	617	1581	940.256	1359.74	0.532209	0.38108	-1.39658	0.16254	0.520693
ENSMUSG00000009575	Cbx5	protein_coding	3103	2558	2360	6090	5796	5673	5631	2722	5954	3973.84	5746.64	0.532186	0.23015	-2.31235	0.0207586	0.191842
ENSMUSG00000085655	Gm15952	lncRNA	2	0	9	57	188	63	225	0	351	80.7436	116.74	0.531881	0.308154	-1.72602	0.0843433	NA
ENSMUSG00000039206	Daglb	protein_coding	703	249	829	647	595	943	299	1356	1592	781.494	1129.85	0.531821	0.397995	-1.33625	0.181467	0.541511
ENSMUSG00000008393	Carhsp1	protein_coding	1032	358	1098	1105	1039	1441	1283	1042	2153	1076.65	1556.36	0.531617	0.345921	-1.53682	0.124338	0.464525
ENSMUSG00000029819	Npy	protein_coding	417	1	8	241	494	227	775	271	345	272.72	394.227	0.531603	0.376114	-1.41341	0.157535	NA
ENSMUSG00000022454	Nell2	protein_coding	250	2	366	236	957	1056	460	392	973	456.781	660.26	0.531533	0.400364	-1.32762	0.184302	0.545385
ENSMUSG00000085558	4930412C18Rik	lncRNA	5	3	38	137	59	359	293	4	229	100.717	145.577	0.531474	0.348418	-1.52539	0.127161	NA
ENSMUSG00000028573	Fggy	protein_coding	1	199	40	273	2	7	299	273	827	203.599	294.279	0.531454	0.345225	-1.53944	0.123697	NA
ENSMUSG00000016495	Plgrkt	protein_coding	433	189	505	1043	711	767	1265	238	901	584.819	845.243	0.531375	0.387218	-1.37229	0.169973	0.528952
ENSMUSG00000015879	Fam184b	protein_coding	439	2	40	90	35	115	88	825	131	219.73	317.548	0.531244	0.366938	-1.44778	NA	NA
ENSMUSG00000034226	Rhov	protein_coding	564	13	316	848	199	346	391	456	1231	430.325	621.844	0.531125	0.40614	-1.30774	0.190962	0.555298
ENSMUSG00000078444	Gm10941	lncRNA	438	329	96	159	314	459	848	262	896	387.853	560.45	0.531077	0.406149	-1.30759	0.191011	0.555298
ENSMUSG00000052299	Ltn1	protein_coding	770	530	667	1262	967	933	916	1015	1563	894.232	1291.62	0.530459	0.336019	-1.57866	0.114415	0.447008
ENSMUSG00000023845	Lnpep	protein_coding	150	30	286	1057	706	636	108	187	1046	387.937	560.302	0.530384	0.407459	-1.30169	0.193024	0.558057
ENSMUSG00000103301	Gm37804	TEC	25	0	3	0	1	1	1	199	143	47.4421	68.5205	0.530368	0.274038	-1.93538	0.0529437	NA
ENSMUSG00000020716	Nf1	protein_coding	1588	1183	819	2039	1387	2011	2204	1944	1959	1589.94	2294.81	0.529403	0.313572	-1.6883	0.0913538	0.403793
ENSMUSG00000027423	Snx5	protein_coding	1532	1517	1665	2883	2831	3103	4194	1588	2934	2251.32	3249.07	0.529252	0.283005	-1.87012	0.0614678	0.33078
ENSMUSG00000107749	Gm44321	TEC	0	1	1	0	1	10	1	209	52	39.1172	56.452	0.529221	0.26003	-2.03523	0.0418278	NA
ENSMUSG00000037185	Krt80	protein_coding	110	2	6	84	262	93	562	45	47	115.103	166.077	0.528933	0.350967	-1.50707	NA	NA
ENSMUSG00000092680	Snord55	snoRNA	1	1	2	83	1	7	143	83	12	35.6417	51.4253	0.528914	0.288041	-1.83625	NA	NA
ENSMUSG00000056880	Gadl1	protein_coding	151	163	249	25	423	69	527	359	598	278.31	401.543	0.528859	0.403325	-1.31125	0.189773	NA
ENSMUSG00000060288	Ppih	protein_coding	64	0	13	307	345	133	54	230	147	128.907	185.968	0.528722	0.361167	-1.46393	0.143213	NA
ENSMUSG00000078970	Wdr92	protein_coding	303	797	431	1555	851	487	763	1170	1239	815.88	1176.58	0.528166	0.393254	-1.34307	0.17925	0.540909
ENSMUSG00000078700	D030028A08Rik	lncRNA	116	164	88	79	53	61	180	361	297	165.045	237.986	0.528017	0.405329	-1.30269	0.192681	NA
ENSMUSG00000062933	Gm10123	processed_pseudogene	2194	1720	5138	4046	4632	4493	6017	3940	6286	4004.59	5774.11	0.527946	0.305041	-1.73074	0.0834981	0.384839
ENSMUSG00000024535	Snx24	protein_coding	573	4	247	541	457	227	498	1074	132	421.189	607.175	0.527646	0.395019	-1.33575	0.181631	0.541839
ENSMUSG00000027550	Lrrcc1	protein_coding	500	593	242	776	733	767	581	655	1519	657.114	947.088	0.527355	0.382741	-1.37784	0.168254	0.527101
ENSMUSG00000081669	Npm3-ps1	processed_pseudogene	399	11	1065	1189	1620	595	2156	490	1152	851.954	1227.59	0.526979	0.40766	-1.29269	0.196117	0.562841
ENSMUSG00000036748	Cuedc2	protein_coding	3316	1114	2957	4293	4050	2916	4058	2567	6171	3164.53	4559.08	0.526751	0.290735	-1.81179	0.0700187	0.3547
ENSMUSG00000022043	Trim35	protein_coding	2705	1875	3371	5853	3448	4549	4262	3710	5558	3624.33	5221.27	0.526687	0.263974	-1.99522	0.0460187	0.288787
ENSMUSG00000008682	Rpl10	protein_coding	920	577	491	1188	1366	841	969	665	2209	923.396	1329.93	0.526325	0.354522	-1.4846	0.137649	0.486968
ENSMUSG00000035686	Thrsp	protein_coding	2	0	3	0	1	0	87	3	263	32.8613	47.3285	0.526321	0.259527	-2.028	0.0425605	NA
ENSMUSG00000022024	Sugt1	protein_coding	1323	956	831	2292	2420	1011	1375	1802	2238	1482.68	2135.34	0.526263	0.342992	-1.53433	0.124948	0.465518
ENSMUSG00000038085	Cnbd2	protein_coding	2	1	117	89	116	99	133	268	186	112.711	162.308	0.526106	0.347326	-1.51473	0.12984	NA
ENSMUSG00000034473	Sec22a	protein_coding	632	324	196	239	1312	598	873	448	1119	578.471	832.973	0.526026	0.400965	-1.3119	0.189555	0.554285
ENSMUSG00000050856	Atp5k	protein_coding	729	769	1904	1841	2113	903	3325	1163	2313	1551.65	2234.19	0.52595	0.361008	-1.45689	0.145146	0.497396
ENSMUSG00000024217	Snrpc	protein_coding	326	62	374	574	683	396	621	334	628	397.139	571.607	0.525378	0.402901	-1.30399	0.192237	0.557515
ENSMUSG00000043929	Klhl15	protein_coding	244	6	1	108	481	313	380	231	326	205.101	295.169	0.52521	0.371402	-1.41413	0.157324	NA
ENSMUSG00000028322	Exosc3	protein_coding	247	7	460	657	525	640	568	416	789	426.503	613.797	0.525208	0.40668	-1.29145	0.196547	0.562841
ENSMUSG00000030881	Arfip2	protein_coding	1980	1225	2247	2511	2778	1820	2870	2240	4444	2294.82	3302.52	0.525182	0.287347	-1.82769	0.0675955	0.347025
ENSMUSG00000025255	Zfhx4	protein_coding	337	9	267	680	190	504	781	423	240	344.288	495.448	0.525118	0.403861	-1.30025	0.193517	0.558884
ENSMUSG00000027495	Fam210b	protein_coding	2999	798	1944	3057	4255	2446	2565	2742	4102	2539.04	3653.51	0.525	0.320194	-1.63963	0.101082	0.420482
ENSMUSG00000024360	Etf1	protein_coding	2455	1952	2034	3095	3501	2858	3682	3643	3293	2822.67	4061.29	0.524874	0.281365	-1.86545	0.0621177	0.332825
ENSMUSG00000016503	Gtf3a	protein_coding	475	293	648	1071	1366	980	721	911	875	754.519	1085.53	0.524768	0.368286	-1.42489	0.154188	0.510947
ENSMUSG00000021076	Actr10	protein_coding	1940	1609	1814	3245	3833	2838	3116	2261	3998	2519.5	3624.32	0.524574	0.262424	-1.99896	0.0456129	0.287329
ENSMUSG00000019487	Trip10	protein_coding	272	2	5	163	110	84	61	352	460	160.15	230.371	0.524537	0.359981	-1.45712	0.145082	NA
ENSMUSG00000025666	Tmem47	protein_coding	761	374	184	277	550	477	789	957	582	546.799	786.353	0.524165	0.398252	-1.31617	0.188119	0.552564
ENSMUSG00000026374	Tsn	protein_coding	3299	2709	2047	6303	5374	4358	4523	3759	5416	3856.91	5545.43	0.523855	0.255251	-2.05231	0.0401391	0.27067
ENSMUSG00000039826	Trub2	protein_coding	1194	167	904	2169	2135	1428	1657	838	1600	1173.75	1687.61	0.523852	0.370284	-1.41473	0.157148	0.514876
ENSMUSG00000001962	Fam50a	protein_coding	1780	478	574	2438	2295	1695	2019	1073	1710	1377.38	1980	0.523575	0.338483	-1.54683	0.121905	0.461167
ENSMUSG00000024145	Pigf	protein_coding	244	471	173	527	664	300	398	749	735	467.386	671.865	0.523557	0.404029	-1.29584	0.195031	0.561576
ENSMUSG00000091478	Gm10039	processed_pseudogene	2061	774	1992	2457	2353	1568	3961	1609	2924	2006.65	2883.86	0.523207	0.311992	-1.67699	0.0935447	0.407965
ENSMUSG00000023068	Nus1	protein_coding	1330	582	562	1646	1770	1307	1507	1065	1653	1150.45	1653.33	0.523176	0.324276	-1.61336	0.106666	0.431997
ENSMUSG00000024613	Tcof1	protein_coding	729	43	235	905	476	477	981	617	314	481.997	692.659	0.52312	0.408061	-1.28197	0.199855	0.566597
ENSMUSG00000028099	Polr3c	protein_coding	1374	434	1456	2107	1534	1504	1805	1481	2311	1429.83	2054.27	0.522789	0.332496	-1.57232	0.115877	0.44857
ENSMUSG00000019823	Mical1	protein_coding	261	199	62	251	88	237	197	106	1199	253.999	364.885	0.522616	0.404295	-1.29266	NA	NA
ENSMUSG00000031021	Tmem9b	protein_coding	976	446	1004	1965	1639	1315	1036	1082	2196	1170.12	1680.27	0.522035	0.337499	-1.54677	0.121918	0.461167
ENSMUSG00000029629	Phf14	protein_coding	2038	1463	1351	2404	2787	2443	3002	2348	2792	2150.69	3088.21	0.521972	0.275284	-1.89612	0.0579439	0.323079
ENSMUSG00000003955	Fam162a	protein_coding	300	778	547	1073	745	1214	1548	354	1956	849.887	1220.32	0.521914	0.38691	-1.34893	0.17736	0.538147
ENSMUSG00000042541	Shfm1	protein_coding	1415	1671	4905	5102	6118	3961	7033	2371	6437	3924.26	5634	0.521738	0.337728	-1.54485	0.122384	0.461909
ENSMUSG00000028207	Asph	protein_coding	1077	476	745	976	1290	766	1237	1172	1494	968.662	1390.45	0.521483	0.341192	-1.52842	0.126409	0.468214
ENSMUSG00000020925	Ccdc43	protein_coding	441	135	718	433	473	853	1268	351	1126	580.538	833.266	0.521388	0.397036	-1.3132	0.189115	0.553852
ENSMUSG00000001707	Eef1e1	protein_coding	251	14	936	501	560	1120	1086	541	1375	640.89	919.804	0.521249	0.407585	-1.27887	0.200942	0.56837
ENSMUSG00000028020	Glrb	protein_coding	140	103	19	65	244	98	65	606	26	172.212	247.157	0.521245	0.371362	-1.4036	NA	NA
ENSMUSG00000006356	Crip2	protein_coding	7080	3432	4369	10350	7284	6961	7247	6942	9701	6490.58	9314.88	0.521189	0.23568	-2.21143	0.0270063	0.220744
ENSMUSG00000070372	Capza1	protein_coding	25	212	448	586	423	449	785	481	474	407.245	584.408	0.521078	0.408072	-1.27693	0.201628	0.56837
ENSMUSG00000008206	Cers4	protein_coding	993	748	291	955	1717	865	1398	963	1457	968.711	1390.04	0.520992	0.369976	-1.40818	0.159078	0.517447
ENSMUSG00000032297	Celf6	protein_coding	172	3	223	234	177	163	245	538	168	217.509	312.086	0.520869	0.388992	-1.33902	0.180563	NA
ENSMUSG00000037818	Abhd18	protein_coding	54	3	42	386	555	179	335	7	252	161.851	232.123	0.520218	0.378343	-1.37499	0.169135	NA
ENSMUSG00000006235	Epor	protein_coding	63	3	138	173	89	276	37	471	117	157.466	225.817	0.52012	0.36875	-1.41049	0.158394	NA
ENSMUSG00000026283	Ing5	protein_coding	483	53	327	1123	789	651	67	924	715	527.285	756.101	0.519996	0.407674	-1.27552	0.202126	0.568682
ENSMUSG00000020930	Ccdc103	protein_coding	455	630	128	777	1198	873	1189	666	715	683.306	979.745	0.519875	0.395144	-1.31566	0.188288	0.552734
ENSMUSG00000034442	Trmt5	protein_coding	234	269	59	175	497	50	430	727	147	304.671	436.805	0.519735	0.400087	-1.29906	0.193925	NA
ENSMUSG00000028577	Plaa	protein_coding	1486	640	846	1924	2067	1008	1243	1414	2453	1335.83	1915.05	0.519644	0.339431	-1.53093	0.125788	0.46674
ENSMUSG00000032038	St3gal4	protein_coding	190	2	35	114	2	98	108	298	339	128.622	184.381	0.519552	0.352282	-1.47482	0.140261	NA
ENSMUSG00000024038	Ndufv3	protein_coding	3247	2683	5880	5523	8010	4417	6133	5939	8327	5275.62	7561.34	0.519301	0.29662	-1.75073	0.0799928	0.376432
ENSMUSG00000085334	Gm12940	lncRNA	139	138	69	373	118	772	380	269	214	245.967	352.482	0.519082	0.4076	-1.27351	0.202838	NA
ENSMUSG00000027763	Mbnl1	protein_coding	810	141	315	795	487	323	1012	775	424	532.782	763.464	0.519015	0.401062	-1.2941	0.19563	0.562322
ENSMUSG00000032604	Qars	protein_coding	3404	2300	3255	4930	5089	5366	6532	2524	6977	4043.45	5790.55	0.518114	0.243871	-2.12454	0.0336247	0.249834
ENSMUSG00000053581	Zfand2a	protein_coding	914	628	573	1567	1755	925	1911	630	1485	1033.26	1479.68	0.518078	0.343713	-1.5073	0.131734	0.477521
ENSMUSG00000045928	4933440M02Rik	lncRNA	0	1	2	0	2	0	104	2	268	34.6973	49.6836	0.517947	0.25651	-2.01921	0.0434656	NA
ENSMUSG00000097790	Gm16399	processed_pseudogene	10	0	1	17	24	2	88	24	166	31.7802	45.4983	0.517683	0.280515	-1.84547	0.0649686	NA
ENSMUSG00000026688	Mgst3	protein_coding	11344	8537	25074	20219	24260	16884	31274	15634	34124	19314.4	27649.8	0.517588	0.278864	-1.85606	0.0634453	0.336321
ENSMUSG00000083757	Rps15a-ps4	transcribed_processed_pseudogene	54	6	206	169	479	13	480	516	12	218.992	313.493	0.517556	0.36033	-1.43634	0.150906	NA
ENSMUSG00000009828	Ick	protein_coding	625	83	796	1689	607	987	770	1286	594	775.552	1110.12	0.517424	0.40389	-1.2811	0.200158	0.567134
ENSMUSG00000020388	Pdlim4	protein_coding	302	7	171	895	253	1027	600	251	361	360.292	515.505	0.516823	0.405512	-1.2745	0.202488	0.56876
ENSMUSG00000066315	Gm12918	processed_pseudogene	119	221	227	785	297	239	395	435	430	328.007	469.169	0.516381	0.406812	-1.26934	0.204322	NA
ENSMUSG00000016252	Atp5e	protein_coding	3352	3461	10640	5746	11293	4595	13771	6321	13063	7553.5	10804	0.516343	0.333902	-1.54639	0.12201	0.461204
ENSMUSG00000066026	Dhrs3	protein_coding	883	409	483	644	608	933	863	1130	952	741.534	1060.38	0.515997	0.366302	-1.40866	0.158934	0.517148
ENSMUSG00000058558	Rpl5	protein_coding	259	818	429	933	1033	801	796	765	1762	793.628	1134.84	0.515954	0.387231	-1.33242	0.182723	0.543287
ENSMUSG00000022519	Srl	protein_coding	335	138	91	408	299	228	281	298	591	270.66	386.999	0.515847	0.40668	-1.26843	0.204643	NA
ENSMUSG00000106887	A930005G22Rik	TEC	58	0	3	0	74	120	29	438	58	100.264	143.36	0.515844	0.298127	-1.73028	NA	NA
ENSMUSG00000039158	Akna	protein_coding	57	2	34	469	121	385	1	116	602	161.838	231.398	0.515828	0.355576	-1.45068	0.146868	NA
ENSMUSG00000000340	Dbt	protein_coding	465	352	282	268	521	674	993	795	284	506.942	724.782	0.515725	0.401468	-1.2846	0.198933	0.565744
ENSMUSG00000000028	Cdc45	protein_coding	6	3	3	180	229	3	1	183	164	80.1387	114.531	0.515165	0.321374	-1.60301	0.108933	NA
ENSMUSG00000070436	Serpinh1	protein_coding	3950	2284	1618	5507	3255	6114	3748	5011	3552	3652.63	5219.66	0.515021	0.315792	-1.63089	0.102914	0.424211
ENSMUSG00000018659	Pnpo	protein_coding	449	22	847	1124	1367	695	1087	402	1645	738.591	1055.38	0.51491	0.408044	-1.2619	0.206986	0.57279
ENSMUSG00000062619	2310039H08Rik	protein_coding	706	14	955	741	531	764	1369	830	1347	745.532	1065.2	0.514787	0.408253	-1.26095	0.207326	0.573222
ENSMUSG00000036968	Cnpy4	protein_coding	228	150	134	806	303	508	448	272	338	311.537	445.066	0.514615	0.400681	-1.28435	0.19902	NA
ENSMUSG00000085069	Gm13111	lncRNA	0	1	1	76	71	19	0	333	3	67.3637	96.2366	0.514614	0.282072	-1.82441	NA	NA
ENSMUSG00000021047	Nova1	protein_coding	146	1	5	103	1	31	14	541	35	116.355	166.224	0.514589	0.314883	-1.63422	NA	NA
ENSMUSG00000025982	Sf3b1	protein_coding	8951	4418	4159	11688	12827	9943	9297	9113	8938	8126.96	11609.7	0.514546	0.255875	-2.01093	0.0443331	0.283053
ENSMUSG00000022193	Psmb5	protein_coding	578	440	464	1146	666	889	962	514	1357	702.191	1003.06	0.514466	0.349322	-1.47276	0.140817	0.49223
ENSMUSG00000082534	Gm13712	unprocessed_pseudogene	7	0	26	6	58	96	26	123	218	59.0647	84.3706	0.514445	0.311623	-1.65086	0.0987673	NA
ENSMUSG00000016319	Slc25a5	protein_coding	4366	1829	2192	7336	5348	3943	6191	2619	5454	3871.26	5529.43	0.514329	0.270958	-1.89819	0.0576717	0.322766
ENSMUSG00000007476	Lrrc8a	protein_coding	300	5	202	152	308	578	236	299	797	284.725	406.673	0.514299	0.398499	-1.29059	0.196845	NA
ENSMUSG00000027078	Ube2l6	protein_coding	0	0	0	1	133	0	60	448	1	89.0698	127.218	0.514291	0.270579	-1.9007	NA	NA
ENSMUSG00000032077	Bud13	protein_coding	584	6	197	614	568	999	664	453	624	457.033	652.744	0.51422	0.40649	-1.26502	0.205862	0.572038
ENSMUSG00000063108	Zfp26	protein_coding	869	289	870	1088	1609	1869	1112	1032	1345	1016.64	1451.96	0.514184	0.355126	-1.44789	0.147648	0.500523
ENSMUSG00000083179	Gm12693	processed_pseudogene	183	546	388	478	868	308	996	999	345	577.905	825.296	0.514079	0.405921	-1.26645	0.205352	0.571273
ENSMUSG00000073198	Bnip3l-ps	transcribed_processed_pseudogene	730	549	764	1637	1251	764	1439	967	1245	960.726	1371.89	0.513967	0.340443	-1.5097	0.131119	0.476422
ENSMUSG00000052942	Glis3	protein_coding	499	45	209	1239	704	573	409	460	552	452.201	645.699	0.513898	0.405267	-1.26805	0.20478	0.570788
ENSMUSG00000032579	Hemk1	protein_coding	382	305	181	187	290	173	257	1032	257	374.518	534.774	0.513893	0.408264	-1.25873	NA	NA
ENSMUSG00000106993	Gm43417	TEC	0	0	97	3	2	2	106	336	110	86.2236	123.103	0.513711	0.302124	-1.70033	NA	NA
ENSMUSG00000052676	Zmat1	protein_coding	116	50	9	81	51	154	73	271	148	107.277	153.137	0.513488	0.375322	-1.36813	0.171273	NA
ENSMUSG00000038879	Nipal2	protein_coding	421	255	101	393	373	621	667	482	367	383.011	546.7	0.513363	0.403004	-1.27384	0.20272	0.568875
ENSMUSG00000034158	Lrrc58	protein_coding	1157	1351	372	2512	1729	1783	1910	1655	1736	1471.39	2099.38	0.51278	0.358955	-1.42853	0.153138	0.508958
ENSMUSG00000002733	Plekha3	protein_coding	505	17	515	872	1351	764	575	547	1118	612.831	874.193	0.512463	0.408065	-1.25584	0.209175	0.573911
ENSMUSG00000005378	Wbscr22	protein_coding	1265	1087	678	2914	1549	1606	1961	1480	1880	1470.58	2097.72	0.512437	0.323767	-1.58273	0.113482	0.445234
ENSMUSG00000029686	Cul1	protein_coding	3015	2029	2629	4891	4973	3687	3320	4160	4993	3506.03	5000.58	0.512258	0.273873	-1.87042	0.0614254	0.330732
ENSMUSG00000051705	Senp8	protein_coding	238	253	114	224	212	123	615	300	410	267.088	380.848	0.511897	0.406436	-1.25948	0.207858	NA
ENSMUSG00000031490	Eif4ebp1	protein_coding	120	210	664	251	365	378	854	607	648	448.56	639.59	0.511846	0.405104	-1.26349	0.206413	0.57213
ENSMUSG00000022471	Xrcc6	protein_coding	422	267	697	735	1551	421	834	222	2260	719.915	1026.48	0.51181	0.40283	-1.27053	0.203894	0.570094
ENSMUSG00000020009	Ifngr1	protein_coding	267	5	9	61	70	464	293	371	156	178.855	254.983	0.511612	0.368625	-1.38789	0.165169	NA
ENSMUSG00000107968	Gm44419	processed_pseudogene	118	2	112	35	5	1	12	363	390	122.962	175.288	0.51151	0.34024	-1.50338	0.132741	NA
ENSMUSG00000083283	Gm15361	processed_pseudogene	102	85	4	412	185	209	140	295	151	163.705	233.361	0.511462	0.387956	-1.31835	0.187387	NA
ENSMUSG00000029470	P2rx4	protein_coding	391	14	363	739	615	758	838	225	754	446.289	636.014	0.51108	0.408246	-1.25189	0.210609	0.575093
ENSMUSG00000084866	A930006K02Rik	lncRNA	97	3	13	60	451	448	187	363	4	170.197	242.521	0.510903	0.356719	-1.43223	0.152079	NA
ENSMUSG00000036782	Klhl13	protein_coding	93	81	46	247	253	253	187	311	51	162.571	231.632	0.510767	0.398765	-1.28087	0.200239	NA
ENSMUSG00000039913	Pak7	protein_coding	185	68	255	356	349	174	191	651	148	269.858	384.454	0.510614	0.405586	-1.25895	0.208047	NA
ENSMUSG00000043279	Trim56	protein_coding	599	4	31	337	469	539	392	772	213	356.394	507.586	0.510179	0.389957	-1.3083	0.190773	0.555108
ENSMUSG00000030264	Thumpd3	protein_coding	633	960	877	1270	952	870	1620	1454	1400	1090.67	1553.22	0.510052	0.347461	-1.46794	0.14212	0.494559
ENSMUSG00000056579	Tug1	protein_coding	1733	788	730	1522	1792	2296	2075	1554	1711	1455.26	2072.05	0.509783	0.320972	-1.58825	0.11223	0.443298
ENSMUSG00000042331	Specc1	protein_coding	428	344	140	982	313	523	370	1113	190	490.965	698.981	0.509633	0.408283	-1.24824	0.211945	0.577057
ENSMUSG00000043061	Tmem18	protein_coding	527	300	886	983	869	663	592	1087	1395	774.8	1103.07	0.509626	0.380646	-1.33884	0.180622	0.541511
ENSMUSG00000026980	Ly75	protein_coding	1124	134	252	1151	839	629	657	634	1439	673.481	958.763	0.509536	0.397256	-1.28264	0.199618	0.566573
ENSMUSG00000069495	Epc2	protein_coding	1366	396	632	2245	1228	1792	1466	906	1693	1146.81	1632.48	0.509445	0.335424	-1.51881	0.128811	0.473269
ENSMUSG00000038544	Inip	protein_coding	769	291	420	547	877	96	1075	785	964	617.764	879.282	0.509271	0.402315	-1.26585	0.205566	0.571696
ENSMUSG00000025217	Btrc	protein_coding	2389	1040	1619	4450	2733	2844	2887	1744	3958	2339.21	3329.18	0.509148	0.275739	-1.84648	0.064822	0.340693
ENSMUSG00000031242	2610002M06Rik	protein_coding	385	144	251	499	1223	924	523	352	616	479.038	681.716	0.509031	0.38842	-1.31051	0.190022	0.554531
ENSMUSG00000030751	Psma1	protein_coding	2537	1589	1946	4403	3289	2727	3287	2489	4451	2717.52	3867.18	0.508989	0.255576	-1.99153	0.0464223	0.290266
ENSMUSG00000010064	Slc38a3	protein_coding	98	3	2	1	112	4	3	367	211	98.2551	139.816	0.508929	0.305171	-1.66768	0.0953786	NA
ENSMUSG00000021957	Tkt	protein_coding	3243	1213	3733	5330	5476	5433	4454	3409	5766	3825.54	5443.22	0.508799	0.282145	-1.80333	0.071337	0.356829
ENSMUSG00000040177	2310057M21Rik	protein_coding	786	353	164	1203	766	1101	920	566	898	665.726	947.174	0.508701	0.379673	-1.33984	0.180297	0.541511
ENSMUSG00000012422	Tmem167	protein_coding	1023	139	1093	2231	1292	1483	1532	837	1799	1115.51	1586.82	0.508443	0.379521	-1.3397	0.180344	0.541511
ENSMUSG00000005779	Psmb4	protein_coding	6211	4847	8621	11779	10762	9622	11407	6934	16038	8770.61	12473.5	0.508116	0.233021	-2.18056	0.0292161	0.229978
ENSMUSG00000005553	Atp4a	protein_coding	89	3	189	131	439	209	246	161	521	195.914	278.614	0.508045	0.389251	-1.30519	0.191829	NA
ENSMUSG00000054604	Cggbp1	protein_coding	1357	816	1076	1488	2405	2533	2220	1155	2356	1546.42	2199.12	0.507997	0.302941	-1.67688	0.0935655	0.407965
ENSMUSG00000038372	Gmds	protein_coding	303	4	248	370	270	184	298	715	168	287.773	409.22	0.507945	0.393753	-1.29001	0.197048	NA
ENSMUSG00000039470	Zdhhc2	protein_coding	513	523	593	1126	1269	1716	1579	838	600	889.8	1265.27	0.50789	0.365113	-1.39105	0.16421	0.522675
ENSMUSG00000053740	Gm6457	processed_pseudogene	212	153	138	512	359	287	372	345	284	274.131	389.716	0.507555	0.403939	-1.25651	0.20893	NA
ENSMUSG00000006288	Ttc5	protein_coding	1698	925	2496	2022	2890	2324	3286	1932	3797	2199.34	3126.61	0.507529	0.307431	-1.65087	0.0987649	0.416086
ENSMUSG00000066595	Mfsd7b	protein_coding	482	308	331	1098	234	753	547	523	1158	545.341	775.244	0.50749	0.392665	-1.29242	0.19621	0.562841
ENSMUSG00000029462	Vps29	protein_coding	986	396	1989	2458	3959	2418	2178	1772	1972	1826.98	2597.13	0.507456	0.358763	-1.41446	0.157227	0.514942
ENSMUSG00000022371	Col14a1	protein_coding	151	3	0	1	60	80	37	404	249	117.388	166.84	0.50718	0.315474	-1.60768	0.107906	NA
ENSMUSG00000033386	Frrs1	protein_coding	261	109	157	260	302	237	283	530	165	255.87	363.634	0.507077	0.40826	-1.24204	0.21422	NA
ENSMUSG00000051319	1500011K16Rik	protein_coding	539	502	1307	1152	1020	761	1375	1014	2067	1018.91	1448.02	0.507049	0.359892	-1.40889	0.158867	0.517148
ENSMUSG00000108738	RP23-335G1.1	lncRNA	0	1	41	0	2	39	38	408	17	78.7483	111.906	0.50697	0.278432	-1.8208	NA	NA
ENSMUSG00000032376	Usp3	protein_coding	1095	239	726	1022	1379	1295	957	1014	1499	935.406	1329.26	0.50696	0.364199	-1.39199	0.163926	0.52244
ENSMUSG00000039197	Adk	protein_coding	253	151	358	393	498	98	401	438	773	354.368	503.509	0.506766	0.406899	-1.24543	0.212972	0.577892
ENSMUSG00000062031	Athl1	protein_coding	243	5	303	589	416	615	152	669	426	356.653	506.702	0.506616	0.400327	-1.2655	0.205691	0.571882
ENSMUSG00000081739	Mdm4-ps	processed_pseudogene	0	4	1	0	112	94	31	218	91	64.3286	91.3877	0.506541	0.293335	-1.72684	0.0841973	NA
ENSMUSG00000061136	Prpf40a	protein_coding	1775	1557	1312	2224	2516	2323	2221	2296	3392	2055.89	2919.92	0.506165	0.288639	-1.75363	0.0794942	0.375331
ENSMUSG00000079108	Srp54b	protein_coding	196	2	45	171	401	378	274	92	448	187.029	265.611	0.506053	0.387303	-1.30661	0.191347	NA
ENSMUSG00000106558	Gm5552	processed_pseudogene	54	1	5	110	213	2	39	202	182	86.0988	122.272	0.506033	0.327719	-1.54411	0.122562	NA
ENSMUSG00000029869	Ephb6	protein_coding	505	29	624	798	357	1180	770	479	1263	588.516	835.751	0.505991	0.407803	-1.24077	0.214689	0.580054
ENSMUSG00000028101	Pias3	protein_coding	991	609	740	1083	1144	1245	850	1400	1664	1029.25	1461.53	0.505893	0.345292	-1.46512	0.142889	0.494843
ENSMUSG00000037003	Tns2	protein_coding	129	199	207	95	79	220	86	740	278	253.156	359.421	0.50565	0.402237	-1.25709	0.20872	NA
ENSMUSG00000029234	Tmem165	protein_coding	1549	892	1664	2104	1955	1519	2254	1908	2707	1729.43	2455.14	0.50551	0.294012	-1.71935	0.08555	0.391097
ENSMUSG00000016637	Ift27	protein_coding	1894	1008	1557	2869	2200	2798	2781	1729	2958	2000.45	2839.81	0.505471	0.260604	-1.93962	0.0524264	0.307112
ENSMUSG00000026313	Hdac4	protein_coding	2168	1922	1256	5310	2937	4191	2304	2966	3724	2722.42	3864.3	0.505317	0.304124	-1.66155	0.0966034	0.411517
ENSMUSG00000027879	Sec22b	protein_coding	804	277	993	1313	794	1065	830	1371	1257	920.382	1305.7	0.504522	0.374388	-1.34759	0.17779	0.538166
ENSMUSG00000024805	Pcgf5	protein_coding	77	0	74	3	62	9	9	480	96	109.235	154.957	0.504427	0.317297	-1.58976	0.111889	NA
ENSMUSG00000091086	Rpl6l	processed_pseudogene	769	145	588	873	1307	647	1123	590	1027	705.756	1001.14	0.504396	0.384085	-1.31324	0.189102	0.553852
ENSMUSG00000000355	Mcts1	protein_coding	418	27	106	382	201	197	339	420	312	250.34	355.113	0.504392	0.406005	-1.24233	0.214115	NA
ENSMUSG00000024359	Hspa9	protein_coding	3894	2556	3054	6067	5604	5311	4890	3548	7636	4300.46	6100.11	0.504344	0.225352	-2.23803	0.0252191	0.212704
ENSMUSG00000038126	Mphosph9	protein_coding	684	191	491	802	1138	1108	866	770	671	681.919	967.148	0.504136	0.375505	-1.34255	0.179417	0.540918
ENSMUSG00000043467	Zbtb37	protein_coding	622	526	770	924	531	915	713	1338	1246	828.496	1174.82	0.503877	0.370545	-1.35982	0.173885	0.5338
ENSMUSG00000020728	Cep112	protein_coding	0	1	46	447	46	211	111	161	234	119.644	169.626	0.5036	0.342079	-1.47218	0.140973	NA
ENSMUSG00000040035	Disp2	protein_coding	2084	1052	372	3355	1551	2906	1844	1510	2823	1727.3	2448.56	0.503411	0.357057	-1.40989	0.158573	0.516987
ENSMUSG00000028127	Abcd3	protein_coding	816	672	804	1704	1020	1768	1144	1439	1266	1109.66	1572.85	0.503271	0.342083	-1.4712	0.141238	0.492819
ENSMUSG00000020547	Bzw2	protein_coding	1659	736	1344	2476	2802	986	2211	1771	2328	1677.14	2377.17	0.503242	0.335978	-1.49784	0.134174	0.482057
ENSMUSG00000030683	Sez6l2	protein_coding	235	2	6	367	259	237	232	209	353	182.882	259.197	0.503138	0.3763	-1.33707	0.181201	NA
ENSMUSG00000067274	Rplp0	protein_coding	5066	3613	9269	8090	9014	5910	12091	7819	10622	7519.55	10657.1	0.503094	0.2786	-1.8058	0.0709503	0.356133
ENSMUSG00000020444	Guk1	protein_coding	1709	758	4099	3466	4333	2447	3595	3287	4613	2948.89	4179.21	0.503056	0.349489	-1.4394	0.150036	0.503703
ENSMUSG00000094870	Zfp131	protein_coding	599	263	485	640	828	474	813	781	719	591.563	838.012	0.502439	0.375768	-1.3371	0.18119	0.541511
ENSMUSG00000007892	Rplp1	protein_coding	3560	2511	8921	7571	8288	4492	12722	4432	10748	6465.83	9159.01	0.502356	0.321664	-1.56174	0.118349	0.45271
ENSMUSG00000084111	Gm15710	processed_pseudogene	527	351	402	558	1174	1519	974	252	1517	701.327	993.373	0.502248	0.386413	-1.29977	0.19368	0.558884
ENSMUSG00000020430	Pes1	protein_coding	1205	592	1355	1431	1789	1631	2262	1053	2267	1377.27	1950.55	0.50207	0.315045	-1.59364	0.111016	0.442371
ENSMUSG00000074884	Serf2	protein_coding	1498	963	1121	2133	2298	1480	1620	1774	2604	1605.02	2272.44	0.50165	0.307189	-1.63304	0.102461	0.423399
ENSMUSG00000027702	Lrrc34	protein_coding	185	9	146	242	560	269	235	428	115	230.73	326.649	0.501532	0.397267	-1.26246	0.206785	NA
ENSMUSG00000037461	Ints7	protein_coding	2083	184	942	2620	1628	2288	1281	2060	1654	1493.06	2113.43	0.501314	0.383479	-1.30728	0.191118	0.555298
ENSMUSG00000106496	Gm7733	processed_pseudogene	13	17	5	114	11	1	168	1	309	58.2754	82.4865	0.50127	0.302785	-1.65553	0.0978162	NA
ENSMUSG00000030452	Nipa2	protein_coding	689	192	567	884	661	818	768	443	1536	647.103	915.868	0.501144	0.377191	-1.32862	0.183973	0.545059
ENSMUSG00000032518	Rpsa	protein_coding	1357	218	3304	2679	4170	2046	4088	2882	3577	2510.9	3553.56	0.501064	0.408269	-1.22729	0.219715	0.584554
ENSMUSG00000022323	Hrsp12	protein_coding	575	719	321	1589	1348	802	1020	772	1331	859.972	1217.01	0.500978	0.366237	-1.36791	0.171341	0.529867
ENSMUSG00000030512	Snrpa1	protein_coding	588	1091	598	658	306	416	1043	1940	1062	919.053	1300.61	0.500968	0.387424	-1.29307	0.195985	0.562841
ENSMUSG00000027405	Nop56	protein_coding	1810	609	1406	1957	1355	1855	1918	1354	3279	1571.65	2223.94	0.500839	0.315292	-1.58849	0.112175	0.443298
ENSMUSG00000030094	Xpc	protein_coding	1257	378	945	1565	1492	1017	2341	379	2359	1138.67	1611.23	0.500813	0.37187	-1.34674	0.178063	0.53872
ENSMUSG00000006699	Cdc42	protein_coding	3101	1697	1766	4101	6199	4183	3784	2697	4360	3199.26	4526.11	0.500533	0.266471	-1.87837	0.0603302	0.328344
ENSMUSG00000045349	Sh2d5	protein_coding	614	128	256	570	1032	778	798	738	203	527.099	745.343	0.499829	0.404868	-1.23455	0.216999	0.582156
ENSMUSG00000026566	Mpzl1	protein_coding	2542	978	2179	2761	2587	2262	3517	2869	2625	2343.04	3312.79	0.499663	0.29968	-1.66732	0.0954504	0.410387
ENSMUSG00000021779	Thrb	protein_coding	1149	296	1443	3726	2930	3003	2041	887	2307	1689.36	2388.5	0.499628	0.345206	-1.44733	0.147803	0.500523
ENSMUSG00000046351	Zfp322a	protein_coding	294	424	254	518	596	621	633	437	923	484.872	685.474	0.499499	0.383779	-1.30153	0.193078	0.558057
ENSMUSG00000097743	Gm16973	lncRNA	43	220	34	12	155	120	233	208	590	175.275	247.786	0.499474	0.385461	-1.29578	0.195051	NA
ENSMUSG00000097823	Gm16701	lncRNA	46	98	98	215	259	527	323	5	723	212.088	299.759	0.499137	0.387812	-1.28706	0.198074	NA
ENSMUSG00000042505	Sdhaf3	protein_coding	134	191	96	694	588	306	408	287	246	294.258	415.88	0.499087	0.406515	-1.22772	0.219552	NA
ENSMUSG00000026192	Atic	protein_coding	1808	309	1760	1629	2003	2427	2622	1465	2605	1675.56	2367.96	0.499007	0.355512	-1.40363	0.16043	0.519462
ENSMUSG00000000787	Ddx3x	protein_coding	9540	9230	7010	14035	14735	14636	13355	12008	17660	11660.8	16479.3	0.498986	0.226044	-2.20747	0.027281	0.221638
ENSMUSG00000030225	Dera	protein_coding	2973	2338	3562	4393	5197	3622	4266	4885	5266	3874.21	5474.73	0.498886	0.279485	-1.78501	0.0742589	0.363214
ENSMUSG00000002012	Pnck	protein_coding	926	52	754	1259	1228	544	1293	1060	757	809.522	1143.66	0.498519	0.404576	-1.2322	0.217874	0.583096
ENSMUSG00000022498	Txndc11	protein_coding	1441	23	717	1863	1428	2346	1320	1191	1514	1156.85	1634.31	0.498473	0.405796	-1.22838	0.219303	0.584554
ENSMUSG00000055839	Tceb2	protein_coding	343	560	660	524	676	747	854	962	1112	701.872	991.439	0.498317	0.375675	-1.32646	0.184687	0.546037
ENSMUSG00000021252	0610007P14Rik	protein_coding	998	331	1398	1822	1001	1014	1623	1056	2227	1165.87	1646.83	0.49828	0.358324	-1.39059	0.164351	0.522746
ENSMUSG00000091475	2810468N07Rik	lncRNA	5	9	2	129	2	107	117	2	276	57.3613	81.0185	0.498174	0.310912	-1.6023	0.10909	NA
ENSMUSG00000022386	Trmu	protein_coding	704	139	370	665	732	1065	466	697	922	581.947	821.785	0.497873	0.391026	-1.27325	0.20293	0.569214
ENSMUSG00000073591	Pcdhb22	protein_coding	42	7	301	162	204	393	142	625	136	232.157	327.829	0.497841	0.382875	-1.30027	NA	NA
ENSMUSG00000036880	Acaa2	protein_coding	759	452	1429	2035	1474	1773	1733	933	2208	1276.47	1802.11	0.497523	0.342238	-1.45373	0.14602	0.497587
ENSMUSG00000005897	Nr2c1	protein_coding	473	205	139	532	778	522	533	509	424	420.901	594.18	0.497418	0.397223	-1.25224	0.210483	0.575066
ENSMUSG00000050846	Zfp623	protein_coding	409	75	471	420	714	413	509	466	889	445.264	628.506	0.497263	0.402795	-1.23453	0.217004	0.582156
ENSMUSG00000045775	Slc16a5	protein_coding	1179	1039	910	739	1103	1365	2000	1056	2727	1265.44	1785.98	0.497075	0.325753	-1.52593	0.127028	0.469629
ENSMUSG00000091050	9330020H09Rik	lncRNA	194	462	345	562	264	276	225	975	812	473.751	668.608	0.497032	0.407159	-1.22073	0.222188	0.585708
ENSMUSG00000059511	Gm20563	na	368	191	333	637	480	190	475	739	375	413.413	583.356	0.496793	0.404152	-1.22922	0.218989	0.584554
ENSMUSG00000039578	Ccser1	protein_coding	465	6	499	377	974	400	595	910	502	507.075	715.494	0.496741	0.404074	-1.22933	0.218947	0.584554
ENSMUSG00000006731	B4galnt1	protein_coding	194	0	5	59	225	2	305	224	385	143.949	203.062	0.496358	0.330661	-1.50111	0.133328	NA
ENSMUSG00000026600	Soat1	protein_coding	739	231	318	472	189	500	980	500	857	494.346	697.326	0.496312	0.388717	-1.2768	0.201675	0.56837
ENSMUSG00000097195	Snhg5	lncRNA	627	417	631	784	881	1364	1494	290	1674	798.821	1126.61	0.496045	0.375116	-1.32238	0.186042	0.548085
ENSMUSG00000029149	Krtcap3	protein_coding	270	448	72	858	601	400	999	247	709	457.696	645.469	0.495957	0.406559	-1.21989	0.222507	0.586152
ENSMUSG00000032431	Crtap	protein_coding	172	0	54	141	215	157	323	232	166	149.918	211.415	0.495906	0.368536	-1.34561	0.178428	NA
ENSMUSG00000045954	Sdpr	protein_coding	109	4	6	259	37	0	95	170	423	109.471	154.376	0.4959	0.325246	-1.52469	0.127336	NA
ENSMUSG00000025059	Gk	protein_coding	38	3	2	74	52	115	17	270	3	69.2874	97.7067	0.495865	0.315976	-1.56932	NA	NA
ENSMUSG00000014959	Gorasp2	protein_coding	4553	1055	2232	5474	4909	5686	4593	2999	4806	3584.15	5054.25	0.495864	0.288886	-1.71647	0.0860763	0.39278
ENSMUSG00000021025	Nfkbia	protein_coding	3529	2288	2057	5627	3584	5292	4442	1832	8187	3611.59	5091.86	0.495558	0.291576	-1.69959	0.0892083	0.400088
ENSMUSG00000051223	Bzw1	protein_coding	1639	1011	1147	2224	2044	1380	1849	2439	1699	1652.83	2330.22	0.495527	0.331161	-1.49633	0.134567	0.482595
ENSMUSG00000020635	Fkbp1b	protein_coding	0	3	1	128	142	0	76	153	110	64.7669	91.3002	0.495361	0.300602	-1.6479	0.0993742	NA
ENSMUSG00000085704	4921531C22Rik	lncRNA	1	1	62	134	91	0	325	3	538	106.274	149.766	0.494917	0.301387	-1.64213	0.100563	NA
ENSMUSG00000078350	Smim1	protein_coding	1154	533	3242	3063	2209	2833	4189	1308	4081	2254.76	3177.46	0.494904	0.362482	-1.36532	0.172152	0.531225
ENSMUSG00000028328	Tmod1	protein_coding	11922	8821	9526	19153	17879	15772	18438	12655	18216	13570.9	19123.2	0.494803	0.186232	-2.65692	0.00788575	0.113204
ENSMUSG00000039763	Dnajc28	protein_coding	100	288	333	528	191	50	741	525	425	351.657	495.486	0.494678	0.407552	-1.21378	0.224833	0.588117
ENSMUSG00000083725	Gm11865	processed_pseudogene	48	1	16	144	54	122	59	109	149	69.4125	97.7983	0.494614	0.351257	-1.40813	0.159094	NA
ENSMUSG00000028419	Chmp5	protein_coding	1865	982	1485	1857	2094	1946	3482	1330	2677	1803.87	2541.45	0.49456	0.286582	-1.72572	0.0843972	0.387438
ENSMUSG00000072572	Slc39a2	protein_coding	240	307	438	941	349	1475	1139	192	991	582.222	820.233	0.494465	0.400759	-1.23382	0.21727	0.582395
ENSMUSG00000022615	Tymp	protein_coding	187	314	192	216	450	527	568	271	749	356.744	502.481	0.494178	0.403099	-1.22595	0.220218	0.584788
ENSMUSG00000019929	Dcn	protein_coding	434	628	170	452	1220	435	631	1220	498	641.637	903.601	0.493929	0.406024	-1.2165	0.223794	0.587664
ENSMUSG00000028998	Tomm7	protein_coding	1665	1174	3691	3845	3902	3589	4306	2998	3927	3003.98	4230.01	0.493789	0.314431	-1.57042	0.116317	0.44886
ENSMUSG00000030862	Cpxm2	protein_coding	5031	1419	3462	8604	4668	7140	6661	5765	2595	4629.22	6518.48	0.493765	0.331311	-1.49034	0.136135	0.485341
ENSMUSG00000045973	Slc25a51	protein_coding	1194	656	611	1593	1046	1397	1144	1320	1563	1090.43	1535.42	0.493738	0.332245	-1.48607	0.137262	0.48626
ENSMUSG00000005087	Cd44	protein_coding	153	0	269	814	158	423	373	429	473	308.32	434.092	0.49357	0.385842	-1.2792	0.200826	NA
ENSMUSG00000048264	Dip2c	protein_coding	181	6	135	521	295	253	277	236	278	213.108	300.021	0.493482	0.401081	-1.23038	0.218555	NA
ENSMUSG00000000001	Gnai3	protein_coding	1873	2408	850	2389	3205	2656	3563	2315	3500	2382.45	3353.93	0.493408	0.327591	-1.50617	0.132024	0.478134
ENSMUSG00000020150	Gamt	protein_coding	42	10	383	118	300	166	178	393	633	240.166	338.043	0.493173	0.390456	-1.26307	0.206565	NA
ENSMUSG00000040648	Ppip5k2	protein_coding	1982	1888	1045	2792	2179	1968	2433	2566	3338	2136.66	3007.18	0.493057	0.308837	-1.5965	0.110378	0.441157
ENSMUSG00000061878	Sphk1	protein_coding	504	6	73	264	107	779	603	555	152	314.586	442.747	0.493029	0.390544	-1.26242	0.206799	NA
ENSMUSG00000056124	B4galt6	protein_coding	195	144	8	389	103	425	336	405	143	226.854	319.225	0.492808	0.394713	-1.24852	0.21184	NA
ENSMUSG00000055980	Irs1	protein_coding	355	125	297	285	326	763	538	670	197	382.773	538.596	0.492714	0.407594	-1.20884	0.226726	0.58976
ENSMUSG00000027272	Ubr1	protein_coding	1229	651	862	2456	1563	1643	1195	1462	1801	1308.13	1840.63	0.492694	0.321104	-1.53438	0.124937	0.465518
ENSMUSG00000004668	Abca13	protein_coding	6	0	1	0	1	33	57	246	1	48.1844	67.793	0.492569	0.260057	-1.89408	0.0582145	NA
ENSMUSG00000031226	Pbdc1	protein_coding	510	256	930	943	754	956	1232	999	732	771.252	1084.99	0.492411	0.37925	-1.29838	0.194156	0.55987
ENSMUSG00000046879	Irgm1	protein_coding	38	5	294	238	316	579	553	288	190	252.738	355.541	0.492374	0.391383	-1.25804	0.208379	NA
ENSMUSG00000001948	Spa17	protein_coding	789	661	462	1065	1802	860	1233	994	1154	934.813	1315.02	0.492335	0.356951	-1.37928	0.167809	0.526321
ENSMUSG00000081888	Spcs2-ps	unprocessed_pseudogene	100	86	10	326	187	69	225	128	273	138.722	195.116	0.492131	0.391236	-1.25789	0.208432	NA
ENSMUSG00000055884	Fancm	protein_coding	509	200	533	231	1585	803	860	874	555	647.245	910.199	0.49187	0.403343	-1.21948	0.222661	0.586323
ENSMUSG00000025731	0610011F06Rik	protein_coding	1203	835	1679	1763	2363	1087	2510	2090	1628	1620.08	2278.14	0.491792	0.343732	-1.43074	0.152504	0.50838
ENSMUSG00000020532	Acaca	protein_coding	775	240	467	424	1219	841	648	675	1349	675.255	949.421	0.491615	0.385651	-1.27476	0.202392	0.56876
ENSMUSG00000037638	Zbtb42	protein_coding	180	2	8	218	199	273	214	163	248	145.254	204.199	0.491403	0.374282	-1.31292	0.189209	NA
ENSMUSG00000062753	AI413582	protein_coding	603	514	359	1107	431	556	1091	293	1763	664.241	933.781	0.491378	0.387232	-1.26895	0.20446	0.570438
ENSMUSG00000005667	Mthfd2	protein_coding	3095	2065	4074	5841	5350	6313	6490	2564	7332	4287.87	6026.46	0.491051	0.262952	-1.86745	0.0618382	0.332055
ENSMUSG00000003198	Zfp959	protein_coding	158	2	44	114	152	33	104	127	440	116.144	163.206	0.490781	0.366882	-1.33771	0.180991	NA
ENSMUSG00000056836	Gm6851	processed_pseudogene	366	9	373	722	1077	1043	974	271	515	507.386	712.977	0.49077	0.407956	-1.203	0.228977	0.592579
ENSMUSG00000041616	Nppa	protein_coding	936	1226	2605	2842	2551	2500	3307	1565	4202	2212.2	3107.96	0.490487	0.329333	-1.48934	0.136399	0.485394
ENSMUSG00000040351	Ankib1	protein_coding	804	5	528	695	754	1286	991	529	1463	685.638	962.863	0.489883	0.407261	-1.20287	0.229025	0.592579
ENSMUSG00000021065	Fut8	protein_coding	2207	743	1287	2549	2005	1918	2567	1714	2520	1778.67	2497.44	0.489653	0.295043	-1.6596	0.0969958	0.41216
ENSMUSG00000078153	Psme2b	protein_coding	470	702	993	1717	944	807	1374	1321	1210	1016.79	1427.47	0.489434	0.366269	-1.33627	0.181461	0.541511
ENSMUSG00000042808	Gpx2	protein_coding	6210	2063	8833	10039	9120	8362	8759	7125	12330	7425.2	10422.4	0.489184	0.293716	-1.6655	0.0958132	0.410794
ENSMUSG00000104810	Gm5684	processed_pseudogene	5	1	1	1	0	0	66	185	0	36.5735	51.3351	0.489145	0.253045	-1.93304	0.0532318	NA
ENSMUSG00000044149	Nkrf	protein_coding	234	4	80	20	309	165	127	325	409	177.207	248.713	0.489049	0.376406	-1.29926	0.193855	NA
ENSMUSG00000041731	Pgm5	protein_coding	856	10	553	1001	594	946	762	997	933	681.309	955.809	0.488412	0.408121	-1.19673	0.23141	0.593975
ENSMUSG00000091994	E130317F20Rik	lncRNA	476	183	15	1079	494	374	612	225	794	402.298	564.208	0.487964	0.407288	-1.19808	0.230885	0.593431
ENSMUSG00000107195	4930589O11Rik	TEC	0	0	3	23	92	91	0	159	237	64.3392	90.2289	0.487892	0.28645	-1.70324	0.0885233	NA
ENSMUSG00000017707	Serinc3	protein_coding	9034	5606	6048	12420	10266	12363	9773	10698	11565	9117.18	12784.4	0.487724	0.230675	-2.11433	0.0344872	0.25242
ENSMUSG00000010048	Ifrd2	protein_coding	769	6	243	113	320	494	804	273	1293	422.018	591.636	0.487405	0.401021	-1.21541	0.22421	0.587823
ENSMUSG00000027793	Ccna1	protein_coding	0	1	0	0	0	1	99	236	0	47.2234	66.2029	0.487394	0.247485	-1.96939	0.0489088	NA
ENSMUSG00000004771	Rab11a	protein_coding	2741	1609	2051	2908	3812	2882	3097	3023	4174	2739.18	3838.97	0.486975	0.269927	-1.8041	0.0712157	0.356402
ENSMUSG00000083567	Gm11451	processed_pseudogene	171	5	223	326	469	497	260	303	416	265.099	371.421	0.486524	0.402023	-1.21019	0.226207	NA
ENSMUSG00000047409	Ctdspl	protein_coding	700	29	209	1183	577	1387	296	1127	178	583.259	817.09	0.486359	0.406414	-1.19671	0.231421	0.593975
ENSMUSG00000050471	Fam118b	protein_coding	538	781	687	1056	1014	938	1658	887	1185	918.412	1286.46	0.486197	0.346887	-1.4016	0.161035	0.519571
ENSMUSG00000035757	Selo	protein_coding	1148	670	392	1378	387	1376	1051	1246	1514	957.241	1340.58	0.485903	0.377415	-1.28745	0.197937	0.56507
ENSMUSG00000037738	Nek5	protein_coding	796	499	899	1399	1144	1083	1046	598	2556	995.079	1393.56	0.485888	0.352924	-1.37675	0.16859	0.527658
ENSMUSG00000027770	Dhx36	protein_coding	1460	383	667	1708	1883	1786	1680	1294	968	1192.8	1670.39	0.485827	0.352308	-1.37899	0.167899	0.526321
ENSMUSG00000054115	Skp2	protein_coding	282	140	36	213	436	460	325	268	405	258.011	361.25	0.485564	0.408159	-1.18964	0.234187	NA
ENSMUSG00000060743	H3f3a	protein_coding	1969	522	2083	3257	2769	2629	3546	1199	3336	2089.96	2925.82	0.485366	0.331732	-1.46313	0.143433	0.495152
ENSMUSG00000036591	Arhgap21	protein_coding	1079	20	1006	1522	1708	1833	1511	1130	1357	1107.92	1550.95	0.485296	0.406348	-1.19428	0.232367	0.594075
ENSMUSG00000083899	Gm12346	transcribed_processed_pseudogene	2895	2112	1523	4151	4998	4308	3759	2805	4228	3121.25	4369.18	0.485239	0.26396	-1.83831	0.0660173	0.342656
ENSMUSG00000020611	Gna13	protein_coding	1708	1379	1798	2947	3153	2609	2127	3046	2592	2260.23	3163.64	0.485119	0.310019	-1.5648	0.117629	0.451815
ENSMUSG00000084838	Gm10241	processed_pseudogene	260	3	771	853	845	712	542	768	1160	603.219	844.312	0.485095	0.403823	-1.20126	0.229652	0.59287
ENSMUSG00000001785	Pwp1	protein_coding	501	12	740	1028	1630	883	1224	464	1134	737.977	1032.93	0.485088	0.408281	-1.18812	0.234785	0.596149
ENSMUSG00000095956	1700036A12Rik	lncRNA	0	1	0	0	2	0	191	191	0	48.9989	68.5795	0.485027	0.247234	-1.96181	0.0497845	NA
ENSMUSG00000033009	Ogfod1	protein_coding	807	605	867	1834	2236	1466	1019	930	2123	1184.38	1657.35	0.484752	0.331085	-1.46413	0.143159	0.494992
ENSMUSG00000022139	Mbnl2	protein_coding	223	125	238	799	276	324	330	624	139	329.049	460.433	0.484689	0.40825	-1.18724	0.235135	NA
ENSMUSG00000067194	Eif1ax	protein_coding	1977	777	1728	2262	3003	2780	2666	1607	3206	2009.68	2812.08	0.484671	0.292893	-1.65477	0.0979705	0.414348
ENSMUSG00000024587	Nars	protein_coding	6153	3320	6746	6384	9483	4841	8194	6261	12659	6640.95	9288.14	0.484002	0.271746	-1.78108	0.0748996	0.364553
ENSMUSG00000041671	Pyroxd1	protein_coding	291	178	177	705	168	304	234	438	610	320.574	448.349	0.483965	0.406958	-1.18923	0.234351	NA
ENSMUSG00000028542	Slc6a9	protein_coding	322	4	381	310	368	475	417	245	1153	359.13	502.266	0.483945	0.401397	-1.20565	0.227952	0.591401
ENSMUSG00000079555	Haus3	protein_coding	34	1	27	147	189	143	121	153	24	85.3964	119.404	0.483605	0.356887	-1.35506	0.175397	NA
ENSMUSG00000070271	Gm13268	processed_pseudogene	1682	1067	5052	3765	4635	2118	5319	3130	5669	3372.68	4715.65	0.483564	0.349842	-1.38223	0.1669	0.52585
ENSMUSG00000057396	Zfp759	protein_coding	48	0	3	0	12	3	199	169	12	53.4672	74.7542	0.4835	0.280027	-1.72662	0.0842363	NA
ENSMUSG00000028614	Ndc1	protein_coding	359	491	373	1046	802	747	786	767	670	631.731	883.118	0.483296	0.374408	-1.29083	0.196764	0.563026
ENSMUSG00000039865	Slc44a3	protein_coding	695	10	118	515	879	471	776	545	324	433.748	606.349	0.483292	0.404639	-1.19438	0.23233	0.594075
ENSMUSG00000104218	Gm9134	processed_pseudogene	94	5	57	314	128	117	3	191	440	132.856	185.696	0.483085	0.359968	-1.34202	0.179589	NA
ENSMUSG00000028082	Sh3d19	protein_coding	1080	231	523	1771	1210	1364	1114	1404	333	929.388	1298.85	0.482878	0.394705	-1.22339	0.221182	0.585236
ENSMUSG00000037325	Bbs7	protein_coding	394	231	261	525	992	722	434	769	305	489.169	683.616	0.482854	0.400331	-1.20614	0.227764	0.591269
ENSMUSG00000042750	Bex2	protein_coding	4769	2531	4957	6372	6361	6679	5769	5089	9029	5283.58	7383.36	0.482762	0.242678	-1.98931	0.0466669	0.290827
ENSMUSG00000055240	Zfp101	protein_coding	538	431	369	1762	894	1245	562	649	1209	752.969	1051.97	0.482424	0.360904	-1.33671	0.181317	0.541511
ENSMUSG00000013997	Nit1	protein_coding	911	18	695	1493	814	1151	1468	490	1419	811.746	1134.05	0.482377	0.407674	-1.18324	0.236712	0.596316
ENSMUSG00000029661	Col1a2	protein_coding	4167	1820	1283	1539	2725	2088	887	7946	3517	3056.04	4268.26	0.481985	0.407819	-1.18186	0.237262	0.596672
ENSMUSG00000038679	Trps1	protein_coding	228	95	207	635	153	425	482	243	376	280.561	391.848	0.481983	0.406632	-1.1853	0.235897	NA
ENSMUSG00000069049	Eif2s3y	protein_coding	908	15	36	1984	1971	20	2263	1039	2068	997.147	1392.4	0.481692	0.337776	-1.42607	0.153849	0.510637
ENSMUSG00000036257	Pnpla8	protein_coding	812	830	564	1071	1230	724	1577	991	1381	966.519	1349.6	0.481659	0.343499	-1.40221	0.160852	0.519571
ENSMUSG00000086522	Gm4473	lncRNA	484	624	285	784	915	434	1217	762	673	658.01	918.795	0.481634	0.386177	-1.24718	0.21233	0.577253
ENSMUSG00000022442	Ttll1	protein_coding	1403	138	865	2016	972	2035	1412	863	1945	1129.77	1577.47	0.481585	0.382999	-1.25741	0.208607	0.57325
ENSMUSG00000035953	Tmem55b	protein_coding	674	665	545	1980	1045	669	1302	771	1428	917.652	1281.11	0.48138	0.357014	-1.34835	0.177546	0.538166
ENSMUSG00000038677	Scube3	protein_coding	870	11	13	950	1147	1145	482	599	940	587.121	819.323	0.480775	0.400101	-1.20163	0.229505	0.592799
ENSMUSG00000035187	Nkx6-1	protein_coding	0	1	2	1	1	0	28	83	68	22.4897	31.3762	0.480405	0.25112	-1.91305	0.055742	NA
ENSMUSG00000021713	Ppwd1	protein_coding	546	107	124	244	368	622	679	184	743	350.63	489.167	0.480377	0.4073	-1.17942	0.238232	0.597627
ENSMUSG00000015126	Tsr3	protein_coding	1462	561	1255	1917	2356	2782	2106	990	2563	1571.2	2191.45	0.480018	0.313198	-1.53264	0.125366	0.4666
ENSMUSG00000055067	Smyd3	protein_coding	1036	63	413	1280	693	614	541	843	1235	673.886	939.734	0.479748	0.404254	-1.18675	0.235327	0.596149
ENSMUSG00000027257	Pacsin3	protein_coding	699	195	979	945	713	1145	894	912	1480	819.129	1142.27	0.479738	0.378579	-1.26721	0.20508	0.571273
ENSMUSG00000000876	Pxmp4	protein_coding	1106	774	1367	2984	1744	1334	2630	1124	2004	1513.12	2109.77	0.479556	0.323714	-1.48142	0.138495	0.487704
ENSMUSG00000027180	Fbxo3	protein_coding	1833	1741	966	3662	3524	3029	2704	1934	3172	2277.32	3175.21	0.479516	0.292134	-1.64143	0.100708	0.420482
ENSMUSG00000064345	mt-Nd2	protein_coding	9641	15918	4138	19713	28216	14556	21662	15674	21825	15741.4	21947.7	0.47951	0.385575	-1.24362	0.213638	0.579066
ENSMUSG00000028797	Tmem234	protein_coding	2185	2299	4143	3920	4661	4213	5762	3171	6264	3787.71	5281.07	0.479506	0.280694	-1.70829	0.0875831	0.396963
ENSMUSG00000051978	Erich1	protein_coding	600	280	818	989	1205	1026	779	684	1619	805.001	1122.3	0.479395	0.364991	-1.31344	0.189034	0.553852
ENSMUSG00000078154	Gm12184	protein_coding	1858	1187	2145	1933	2728	2426	3840	1528	3758	2183.5	3043.67	0.479169	0.291361	-1.64459	0.100055	0.419388
ENSMUSG00000105233	Gm20568	processed_pseudogene	1059	307	2163	786	2782	515	2425	1528	2741	1501.01	2092.26	0.479134	0.39506	-1.21281	0.225201	0.588557
ENSMUSG00000021242	Npc2	protein_coding	1626	334	1185	2084	1565	1939	2109	1189	1880	1386.47	1932.35	0.478943	0.341609	-1.40202	0.160909	0.519571
ENSMUSG00000027075	Slc43a1	protein_coding	1545	481	623	2714	1590	1839	1143	908	2460	1287.21	1793.94	0.478879	0.342666	-1.39751	0.162261	0.520303
ENSMUSG00000020329	Polrmt	protein_coding	1595	663	750	1464	604	1695	1665	1370	1908	1212.28	1689.5	0.478871	0.344785	-1.3889	0.164864	0.522746
ENSMUSG00000022129	Dct	protein_coding	0	0	1	0	0	0	2	164	98	35.0775	48.8858	0.47887	0.245613	-1.94969	0.0512131	NA
ENSMUSG00000030788	Rnf141	protein_coding	851	284	604	1636	1483	605	1162	1036	658	851.256	1186.21	0.478698	0.380041	-1.2596	0.207815	0.57325
ENSMUSG00000030353	Tead4	protein_coding	160	3	63	215	332	503	625	4	333	202.987	282.856	0.47868	0.372479	-1.28512	0.198751	NA
ENSMUSG00000054474	Thnsl2	protein_coding	0	1	2	112	36	0	75	3	365	52.5175	73.1801	0.478652	0.278596	-1.71809	0.0857807	NA
ENSMUSG00000084349	Rpl3-ps1	processed_pseudogene	9264	9778	15203	19067	18762	12652	23337	13620	21404	14897.5	20758.6	0.478638	0.245535	-1.94937	0.0512515	0.305602
ENSMUSG00000108799	RP24-178G20.2	processed_pseudogene	175	2	75	429	72	310	60	379	241	180.322	251.252	0.478562	0.37664	-1.27061	0.203868	NA
ENSMUSG00000037563	Rps16	protein_coding	1593	1143	4773	3473	2941	1602	5710	3862	3355	3070.03	4277.22	0.478419	0.354827	-1.34832	0.177556	0.538166
ENSMUSG00000027187	Cat	protein_coding	1225	492	1052	2001	2006	2044	1848	1403	1160	1341.23	1868.6	0.478406	0.329263	-1.45296	0.146234	0.497788
ENSMUSG00000030695	Aldoa	protein_coding	13754	7887	12013	22446	17802	22522	21227	10673	23658	15171.3	21136.5	0.478392	0.185867	-2.57384	0.0100578	0.129255
ENSMUSG00000071866	Ppia	protein_coding	601	289	696	1462	892	378	1683	355	1154	739.145	1029.76	0.478384	0.389632	-1.22778	0.219528	0.584554
ENSMUSG00000026255	Efhd1	protein_coding	2491	651	432	3326	1255	2995	1337	3033	831	1707.96	2379.45	0.478349	0.394034	-1.21398	0.224756	0.588117
ENSMUSG00000024369	Nelfe	protein_coding	1024	405	1115	1417	1042	1419	2034	591	2061	1100.38	1532.75	0.478129	0.348841	-1.37062	0.170493	0.52911
ENSMUSG00000036202	Rif1	protein_coding	1040	898	459	858	795	1132	1947	1386	771	1008.32	1404.52	0.478123	0.369935	-1.29245	0.1962	0.562841
ENSMUSG00000056121	Fez2	protein_coding	666	357	255	607	408	549	486	845	808	536.006	746.51	0.477912	0.38786	-1.23218	0.217883	0.583096
ENSMUSG00000038462	Uqcrfs1	protein_coding	2504	1878	3749	4722	4363	3695	4295	3202	6312	3565.46	4965.6	0.47788	0.270582	-1.76612	0.0773759	0.37115
ENSMUSG00000015222	Map2	protein_coding	2048	1058	1540	3573	3403	2190	2767	1794	3071	2153.27	2998.34	0.477631	0.276099	-1.72993	0.0836432	0.385038
ENSMUSG00000033488	BC026585	protein_coding	987	160	639	1265	1246	1165	1237	446	1585	841.956	1172.34	0.477577	0.377983	-1.26349	0.206414	0.57213
ENSMUSG00000082456	Gm11598	processed_pseudogene	287	152	830	945	807	344	814	670	981	604.272	841.26	0.477352	0.399727	-1.1942	0.232401	0.594075
ENSMUSG00000026753	Ppp6c	protein_coding	453	791	374	497	711	1228	1021	698	1567	767.619	1068.58	0.477235	0.381772	-1.25005	0.211281	0.576294
ENSMUSG00000004508	Gab2	protein_coding	1330	261	540	824	1595	1064	1192	1378	717	934.115	1300.14	0.476998	0.386435	-1.23435	0.217071	0.582176
ENSMUSG00000073792	Alg6	protein_coding	143	3	257	151	335	128	214	500	232	220.472	306.825	0.476819	0.387235	-1.23134	0.218195	NA
ENSMUSG00000033767	D930015E06Rik	protein_coding	1341	201	789	1529	1028	1661	939	1821	722	1057.74	1471.84	0.476641	0.39199	-1.21595	0.224003	0.587664
ENSMUSG00000069117	Gm10260	protein_coding	6318	3939	16516	12175	16505	7949	19875	9424	17984	11434.5	15908.7	0.476423	0.319559	-1.49088	0.135994	0.485261
ENSMUSG00000002017	Fam98a	protein_coding	1430	1147	928	2499	2806	804	2116	1482	2628	1623.83	2259.17	0.476395	0.345601	-1.37845	0.168064	0.526671
ENSMUSG00000067567	Hdac8	protein_coding	498	326	308	1306	370	594	796	532	750	551.177	766.82	0.476372	0.383884	-1.24093	0.214633	0.580054
ENSMUSG00000023064	Sncg	protein_coding	1834	1692	3411	3780	5233	4506	4674	1685	6686	3328.06	4630.13	0.476368	0.31247	-1.52452	0.127378	0.470049
ENSMUSG00000019158	Tmem160	protein_coding	946	128	1370	1141	1098	1653	1673	881	1957	1087.3	1512.3	0.475991	0.387729	-1.22764	0.219583	0.584554
ENSMUSG00000042569	Dhrs7b	protein_coding	524	185	476	726	994	403	1708	79	940	580.717	807.7	0.475985	0.407117	-1.16916	0.242339	0.600847
ENSMUSG00000023791	Pigx	protein_coding	415	13	970	632	1287	935	897	565	1738	739.62	1028.69	0.475958	0.408094	-1.1663	0.243495	0.60188
ENSMUSG00000062554	Gm12751	processed_pseudogene	953	541	1436	1126	1610	519	2041	1328	1770	1200.75	1669.94	0.475867	0.363087	-1.31062	0.189988	0.554531
ENSMUSG00000074479	Gm10704	processed_pseudogene	863	1253	1074	2159	2216	1265	1616	1637	2438	1520.91	2114.85	0.475615	0.334676	-1.42112	0.155282	0.512312
ENSMUSG00000023348	Trip6	protein_coding	1149	203	692	1052	351	1180	1055	1429	725	837.594	1164.56	0.475464	0.395631	-1.20179	0.229446	0.592799
ENSMUSG00000026798	Coq4	protein_coding	1540	489	1834	2718	2701	2593	2186	1458	2859	1827.74	2540.47	0.475033	0.324124	-1.46559	0.142759	0.494843
ENSMUSG00000031907	Zfp90	protein_coding	529	667	775	800	892	730	1255	923	1375	846.73	1176.6	0.474652	0.34657	-1.36957	0.170821	0.529366
ENSMUSG00000027714	Exosc9	protein_coding	441	65	807	674	1282	450	1531	526	615	646.938	898.928	0.474578	0.406434	-1.16766	0.242943	0.601694
ENSMUSG00000031827	Cotl1	protein_coding	767	520	534	1125	578	618	988	922	1179	761.586	1058.23	0.47457	0.352169	-1.34756	0.177799	0.538166
ENSMUSG00000028898	Trnau1ap	protein_coding	660	153	1224	989	1821	763	1523	955	1247	957.942	1330.88	0.474373	0.391862	-1.21056	0.226064	0.588842
ENSMUSG00000080708	Ccnd3-ps	processed_pseudogene	6	3	4	62	1	2	120	1	193	35.4928	49.3077	0.474284	0.278426	-1.70345	0.0884844	NA
ENSMUSG00000107896	Gm8719	processed_pseudogene	3	2	95	1	1	90	206	221	129	86.6495	120.368	0.474193	0.311056	-1.52446	0.127394	NA
ENSMUSG00000020032	Nuak1	protein_coding	1707	504	1201	1741	1970	3029	2184	1604	1608	1571.9	2183.36	0.474041	0.33374	-1.42039	0.155494	0.512485
ENSMUSG00000101188	Eif4a-ps4	processed_pseudogene	9099	5887	8447	12593	12296	11993	17791	6849	14779	10081.1	14001.1	0.473897	0.210254	-2.25392	0.0242009	0.209006
ENSMUSG00000067722	BC003965	protein_coding	1106	212	1476	1784	1933	857	2089	1381	1303	1250.28	1736.39	0.473843	0.382002	-1.24042	0.21482	0.580054
ENSMUSG00000021457	Syk	protein_coding	116	109	94	154	149	231	611	172	47	175.048	243.1	0.473802	0.399555	-1.18582	0.235692	NA
ENSMUSG00000032044	Rpusd4	protein_coding	341	2	218	411	333	74	448	633	152	287.109	398.719	0.473774	0.386868	-1.22464	0.220711	NA
ENSMUSG00000079658	Tceb1	protein_coding	978	988	833	2271	2189	1456	2112	967	1959	1381.49	1917.96	0.47335	0.313443	-1.51017	0.131001	0.476422
ENSMUSG00000026147	Col9a1	protein_coding	15053	4566	6551	15016	10666	13421	13154	18734	7764	11206.3	15557.4	0.47329	0.383836	-1.23305	0.217556	0.582692
ENSMUSG00000042501	Cpa6	protein_coding	83	1	151	129	113	212	128	381	125	149.341	207.32	0.473248	0.370887	-1.27599	0.201959	NA
ENSMUSG00000030104	Edem1	protein_coding	479	258	363	608	643	849	675	862	285	536.429	744.647	0.473169	0.396448	-1.19352	0.232666	0.594075
ENSMUSG00000042312	S100a13	protein_coding	5159	3272	7851	7293	11800	6053	10543	4970	12995	7106.16	9863.56	0.473037	0.288105	-1.64189	0.100612	0.420302
ENSMUSG00000034765	Dusp5	protein_coding	2966	970	1112	3899	1138	5304	2218	2331	3645	2339.74	3247.08	0.472794	0.35341	-1.3378	0.18096	0.541511
ENSMUSG00000081370	Gm9105	processed_pseudogene	49	5	388	241	328	472	79	461	722	287.481	398.941	0.472708	0.387363	-1.22032	0.222342	NA
ENSMUSG00000027710	Acad9	protein_coding	1032	151	286	1090	955	1066	487	693	1301	694.08	963.045	0.472503	0.392617	-1.20347	0.228795	0.592579
ENSMUSG00000056174	Col8a2	protein_coding	119	2	402	245	214	93	105	762	342	270.848	375.782	0.472413	0.381044	-1.23979	0.215055	NA
ENSMUSG00000028788	Ptp4a2	protein_coding	3276	1929	2567	5704	4005	4793	5235	2739	4723	3510.74	4870.26	0.472223	0.227756	-2.07337	0.0381379	0.263689
ENSMUSG00000031537	Ikbkb	protein_coding	1970	1357	1450	2794	1907	2922	1759	3360	2143	2114.97	2933.9	0.472181	0.334698	-1.41077	0.158314	0.516651
ENSMUSG00000045519	Zfp560	protein_coding	92	346	252	591	421	127	521	602	383	368.974	511.797	0.472051	0.408282	-1.15619	0.247604	0.607184
ENSMUSG00000031970	Dbndd1	protein_coding	924	1173	974	2022	1139	1327	2401	1175	1990	1361.39	1888.28	0.471996	0.322248	-1.4647	0.143003	0.494981
ENSMUSG00000024048	Myl12a	protein_coding	3632	1032	3634	4261	3867	4996	6361	1496	7073	3553.83	4929.17	0.471971	0.32712	-1.44281	0.149075	0.501936
ENSMUSG00000038302	Lace1	protein_coding	164	1	59	303	444	175	103	135	506	178.411	247.395	0.471613	0.381234	-1.23707	0.216061	NA
ENSMUSG00000074738	B930041F14Rik	protein_coding	620	258	316	1096	852	513	1000	387	780	573.24	794.688	0.471249	0.375686	-1.25437	0.209707	0.574427
ENSMUSG00000057262	Gm10020	processed_pseudogene	667	518	741	1252	505	716	1738	676	1107	815.656	1130.67	0.471149	0.358944	-1.3126	0.189318	0.554121
ENSMUSG00000027652	Ralgapb	protein_coding	2403	1968	1361	2910	2556	1955	2905	2808	3645	2383.99	3304.66	0.471124	0.290556	-1.62146	0.104919	0.428922
ENSMUSG00000025200	Cwf19l1	protein_coding	541	7	342	297	683	355	559	448	887	415.958	576.476	0.470824	0.405361	-1.16149	0.245442	0.604717
ENSMUSG00000045624	Esf1	protein_coding	782	324	175	667	1645	1224	1005	575	689	700.737	970.934	0.4705	0.388161	-1.21213	0.225463	0.588842
ENSMUSG00000046949	Nqo2	protein_coding	281	9	113	564	470	497	237	81	762	274.611	380.467	0.470383	0.402319	-1.16918	0.242332	NA
ENSMUSG00000057181	5730455P16Rik	protein_coding	1030	601	793	1565	1285	1576	1144	1426	1250	1112.05	1540.71	0.470379	0.333162	-1.41187	0.15799	0.516022
ENSMUSG00000021936	Mapk8	protein_coding	987	802	837	1496	2459	1832	1425	1187	1852	1308.57	1812.65	0.470102	0.316993	-1.48301	0.138072	0.487284
ENSMUSG00000015013	Trappc2l	protein_coding	1431	645	1791	1530	1704	1645	2032	1651	2716	1577.32	2184.83	0.47005	0.316878	-1.48338	0.137974	0.487284
ENSMUSG00000087327	Gm15884	lncRNA	44	0	2	52	2	70	263	1	270	64.0514	88.7188	0.47001	0.290333	-1.61886	NA	NA
ENSMUSG00000055917	Zfp277	protein_coding	385	178	643	1125	739	600	681	568	952	591.899	819.799	0.469921	0.384025	-1.22367	0.221076	0.585236
ENSMUSG00000098449	Gm7467	lncRNA	77	2	79	151	130	139	391	293	0	137.091	189.869	0.469866	0.337745	-1.39118	0.164169	NA
ENSMUSG00000061360	Phf5a	protein_coding	1427	517	1194	2020	1601	878	1290	1413	2497	1318.19	1825.6	0.469814	0.346057	-1.35762	0.174584	0.535119
ENSMUSG00000038732	Mboat1	protein_coding	151	2	70	2	142	51	221	208	275	120.017	166.172	0.469431	0.352616	-1.33128	0.183097	NA
ENSMUSG00000044676	Zfp612	protein_coding	537	872	344	500	913	799	1039	711	1774	789.651	1093.08	0.469105	0.379916	-1.23476	0.21692	0.582156
ENSMUSG00000048329	Mfsd6l	protein_coding	110	170	286	436	328	260	461	272	484	289.202	400.308	0.46903	0.405081	-1.15787	0.246918	NA
ENSMUSG00000024583	Txnl1	protein_coding	1095	747	689	1240	1983	1156	1580	1395	1150	1158.46	1603.35	0.468884	0.34412	-1.36256	0.173021	0.532541
ENSMUSG00000060121	Gemin2	protein_coding	166	177	90	98	308	310	352	7	1114	250.256	346.343	0.468796	0.390727	-1.1998	0.230215	NA
ENSMUSG00000026112	Coa5	protein_coding	2454	1656	2018	4024	4801	3133	3708	2586	3647	2853.46	3948.98	0.46877	0.259825	-1.80417	0.0712044	0.356402
ENSMUSG00000030505	Prmt3	protein_coding	478	300	757	774	1092	662	1573	633	616	709.998	982.446	0.468563	0.381691	-1.2276	0.219597	0.584554
ENSMUSG00000032330	Cox7a2	protein_coding	2168	1787	5577	4390	6005	2889	5858	3071	8477	4127	5710.6	0.468547	0.330244	-1.41879	0.15596	0.513187
ENSMUSG00000091580	Gm6467	na	1292	659	1121	1445	1899	1616	2066	1220	1776	1340.36	1854.64	0.468517	0.304787	-1.53719	0.124246	0.464387
ENSMUSG00000021592	Arsk	protein_coding	109	125	219	224	453	458	388	275	298	261.694	362.071	0.468393	0.407241	-1.15016	0.250077	NA
ENSMUSG00000053774	Ubxn7	protein_coding	1159	682	676	2313	2727	1953	1636	860	1784	1346.95	1863.55	0.468358	0.302218	-1.54974	0.121205	0.459561
ENSMUSG00000087412	Gm15501	transcribed_processed_pseudogene	678	386	2435	2161	2125	1364	2746	1438	2281	1604.54	2219.88	0.468322	0.375914	-1.24582	0.212829	0.577662
ENSMUSG00000021577	Sdha	protein_coding	7271	5655	5785	8427	10392	8875	9166	8076	12968	7976.14	11034	0.468199	0.221808	-2.11083	0.0347873	0.253227
ENSMUSG00000036111	Lmo1	protein_coding	8947	4648	10289	11896	11076	10406	14705	8245	16021	9848.39	13617.1	0.467465	0.22413	-2.08569	0.0370067	0.260911
ENSMUSG00000029781	Fkbp9	protein_coding	12696	4532	9128	16284	13413	15974	15537	14837	8009	11485.2	15877.3	0.467193	0.289481	-1.6139	0.10655	0.431992
ENSMUSG00000059878	Zfp422	protein_coding	904	73	454	1063	1008	1527	1156	324	1243	732.046	1011.92	0.467085	0.398415	-1.17236	0.241053	0.599873
ENSMUSG00000068039	Tcp1	protein_coding	6099	4399	6982	8968	9508	7322	10853	6956	10576	7423.18	10258.1	0.466658	0.221802	-2.10394	0.0353835	0.255533
ENSMUSG00000021771	Vdac2	protein_coding	2145	2887	2381	3036	4214	4941	3872	3911	4700	3399	4697	0.46663	0.297179	-1.5702	0.116369	0.44886
ENSMUSG00000021012	Zc3h14	protein_coding	4787	3093	3364	7115	7832	4892	6156	4321	7814	5019.3	6935.99	0.466617	0.237802	-1.96221	0.049738	0.301456
ENSMUSG00000036073	Galt	protein_coding	1692	391	2164	2598	2403	1737	2141	1685	3358	1838.35	2540.31	0.466589	0.3511	-1.32894	0.183869	0.544916
ENSMUSG00000041426	Hibch	protein_coding	240	6	386	480	329	901	453	627	263	382.159	528.046	0.46649	0.402086	-1.16018	0.245977	0.605601
ENSMUSG00000003923	Tfam	protein_coding	570	781	1098	1130	1854	1171	1269	1299	1788	1156.33	1597.64	0.466395	0.353672	-1.31872	0.187262	0.550883
ENSMUSG00000046727	Cystm1	protein_coding	986	653	1527	2945	1610	2342	1959	1688	1531	1554.61	2147.89	0.466365	0.332829	-1.40121	0.16115	0.519761
ENSMUSG00000030854	Ptpn5	protein_coding	49	1	3	85	1	86	209	1	318	67.7321	93.5799	0.46636	0.300908	-1.54985	0.121179	NA
ENSMUSG00000024640	Psat1	protein_coding	26352	25024	28727	47151	52689	46004	49460	26761	59647	36679.3	50676.1	0.466337	0.197129	-2.36564	0.0179988	0.179159
ENSMUSG00000020736	Nt5c	protein_coding	1584	870	2340	2467	2604	2609	3322	1718	3087	2098.8	2899.62	0.466299	0.301642	-1.54587	0.122137	0.461508
ENSMUSG00000041135	Ripk2	protein_coding	230	7	117	329	658	538	295	77	599	262.165	362.077	0.465819	0.401566	-1.16001	0.246046	NA
ENSMUSG00000051499	Zfp786	protein_coding	43	3	7	285	590	124	218	3	214	131.764	181.971	0.465746	0.364366	-1.27824	0.201166	NA
ENSMUSG00000031939	Taf1d	protein_coding	312	277	26	611	291	78	531	470	380	316.878	437.581	0.465623	0.404511	-1.15108	0.249701	NA
ENSMUSG00000073755	5730409E04Rik	protein_coding	1095	655	1865	2423	2559	1591	1200	1358	4023	1687.18	2329.71	0.465538	0.3553	-1.31027	0.190105	0.554531
ENSMUSG00000026094	Stk17b	protein_coding	83	23	2	21	179	39	97	251	33	85.1449	117.563	0.465447	0.340599	-1.36655	0.171765	NA
ENSMUSG00000026638	Irf6	protein_coding	2334	1238	868	2968	3124	3534	3331	1532	2474	2122.58	2930.54	0.465351	0.299055	-1.55607	0.119691	0.455948
ENSMUSG00000057193	Slc44a2	protein_coding	3616	1031	1143	3611	2323	5224	2220	3688	2458	2605.34	3597.05	0.465339	0.350897	-1.32614	0.184793	0.546187
ENSMUSG00000002147	Stat6	protein_coding	460	6	117	343	543	306	311	335	611	299.84	413.962	0.465305	0.401415	-1.15916	0.24639	NA
ENSMUSG00000105143	Gm8069	processed_pseudogene	1	1	3	2	0	0	192	32	5	24.7391	34.1548	0.465296	0.249855	-1.86226	0.0625664	NA
ENSMUSG00000085317	Gssos2	lncRNA	0	3	3	104	0	203	2	279	88	78.1623	107.91	0.46528	0.289823	-1.60539	0.108407	NA
ENSMUSG00000030316	Tamm41	protein_coding	151	198	104	318	172	331	367	202	446	233.556	322.389	0.465033	0.407387	-1.1415	0.253662	NA
ENSMUSG00000038618	Rassf7	protein_coding	442	8	436	592	321	265	512	379	1056	400.792	553.101	0.464689	0.405601	-1.14568	0.251928	0.612008
ENSMUSG00000037361	Sf3b6	protein_coding	879	1414	1610	1409	3132	1133	3426	1005	3390	1786.25	2464.83	0.464548	0.3615	-1.28506	0.198773	0.565744
ENSMUSG00000036923	Stox1	protein_coding	1551	149	1257	1656	2076	1490	1651	1590	1496	1320.51	1822	0.464423	0.383448	-1.21118	0.225828	0.588842
ENSMUSG00000046079	Lrrc8d	protein_coding	3229	1038	2153	2066	1585	3051	3035	3157	3596	2423.67	3343.41	0.464125	0.31106	-1.49208	0.135679	0.484658
ENSMUSG00000025995	Wdr75	protein_coding	584	344	536	1163	1150	652	630	777	1080	707.668	976.152	0.464033	0.365017	-1.27126	0.203635	0.570094
ENSMUSG00000037234	Hook3	protein_coding	1190	713	482	2049	495	1269	1642	1311	1028	1056.66	1457.55	0.464028	0.373995	-1.24073	0.214704	0.580054
ENSMUSG00000071415	Rpl23	protein_coding	509	1000	473	991	1906	707	1160	1309	1216	1000.32	1379.53	0.463714	0.383521	-1.2091	0.226626	0.589654
ENSMUSG00000031902	Nfatc3	protein_coding	1627	506	1167	2120	3104	1755	2206	1139	2110	1558.88	2149.65	0.463592	0.32642	-1.42023	0.155541	0.512485
ENSMUSG00000044645	Gm7334	processed_pseudogene	658	498	541	1106	574	743	1387	146	2187	761.393	1049.63	0.463166	0.395846	-1.17007	0.241975	0.600847
ENSMUSG00000053094	Tmem248	protein_coding	1479	681	1512	2177	2493	1633	1962	1208	3111	1630.9	2248.02	0.462987	0.313913	-1.47489	0.140241	0.491585
ENSMUSG00000063445	Nmral1	protein_coding	355	4	527	1093	518	374	360	743	802	489.782	675.035	0.462823	0.402863	-1.14883	0.250625	0.610821
ENSMUSG00000041570	Camsap2	protein_coding	1379	1590	1660	2701	4055	1932	1962	2959	2652	2224.24	3064.7	0.462431	0.336843	-1.37284	0.169803	0.528619
ENSMUSG00000075265	Tnk2os	lncRNA	0	1	1	68	0	4	0	275	59	54.8583	75.5869	0.462426	0.256628	-1.80193	0.0715561	NA
ENSMUSG00000075267	Dfnb59	protein_coding	987	1301	1209	1794	2892	2762	2441	908	3372	1760.74	2425.7	0.462218	0.331058	-1.39619	0.162658	0.520737
ENSMUSG00000094320	Gm13202	processed_pseudogene	507	218	921	1048	970	498	1104	838	951	735.194	1012.81	0.462164	0.384296	-1.20262	0.229122	0.592579
ENSMUSG00000075705	Msrb1	protein_coding	772	988	872	1446	1349	769	1495	966	2435	1151.73	1586.5	0.462038	0.342383	-1.34948	0.177184	0.53809
ENSMUSG00000020846	Fam101b	protein_coding	6235	1674	4638	5519	7414	4847	7312	5426	6432	5102.57	7028.62	0.462017	0.290942	-1.588	0.112286	0.443342
ENSMUSG00000022711	Pmm2	protein_coding	995	536	497	1594	1149	1820	1388	772	1234	989.29	1362.61	0.46191	0.3265	-1.41473	0.157147	0.514876
ENSMUSG00000084390	Gm15425	processed_pseudogene	62	0	3	18	57	24	23	184	120	57.1529	78.7168	0.461846	0.305301	-1.51275	0.130342	NA
ENSMUSG00000081227	Gm13082	processed_pseudogene	130	77	7	203	26	51	85	269	226	119.087	164	0.461678	0.371648	-1.24224	0.214146	NA
ENSMUSG00000014232	Cluap1	protein_coding	432	351	2077	1876	1875	2254	2275	1033	2221	1443.49	1987.86	0.461659	0.381524	-1.21004	0.226264	0.589022
ENSMUSG00000029030	Tprgl	protein_coding	1896	203	1896	2464	1874	1925	2201	2013	2203	1708.12	2351.96	0.461453	0.374744	-1.23138	0.21818	0.583576
ENSMUSG00000023191	P3h3	protein_coding	932	790	325	929	539	714	622	1525	1230	847.432	1166.81	0.461402	0.386825	-1.19279	0.232951	0.594075
ENSMUSG00000006392	Med8	protein_coding	1124	1341	683	2005	2310	1596	1705	1189	2870	1510.33	2079.42	0.461313	0.332609	-1.38695	0.165457	0.523789
ENSMUSG00000035606	Ky	protein_coding	0	3	2	224	137	211	151	5	99	72.1787	99.3716	0.461259	0.342554	-1.34653	0.178132	NA
ENSMUSG00000026928	Card9	protein_coding	0	0	0	137	1	3	124	1	319	51.4561	70.8404	0.461231	0.269941	-1.70864	0.0875183	NA
ENSMUSG00000022898	Dscr3	protein_coding	291	987	1016	1094	1805	1143	2153	1313	964	1154.4	1589.26	0.461215	0.385257	-1.19716	0.231243	0.593975
ENSMUSG00000022261	Sdc2	protein_coding	823	874	296	1605	963	1047	792	871	2110	955.285	1314.97	0.461026	0.375451	-1.22793	0.219475	0.584554
ENSMUSG00000028801	Stpg1	protein_coding	276	47	334	549	526	103	554	525	202	330.421	454.806	0.460947	0.406814	-1.13307	0.257186	NA
ENSMUSG00000091764	Zfp964	protein_coding	92	0	17	182	315	184	88	399	4	141.341	194.543	0.46091	0.337883	-1.36411	0.172532	NA
ENSMUSG00000032849	Abcc4	protein_coding	238	3	71	251	475	206	976	5	187	223.632	307.752	0.460644	0.368538	-1.24992	0.211329	NA
ENSMUSG00000036053	Fmnl2	protein_coding	285	5	296	359	541	750	451	434	381	351.758	484.024	0.460494	0.403891	-1.14014	0.254226	0.614174
ENSMUSG00000028013	Ppa2	protein_coding	427	191	506	814	1022	311	749	584	680	542.732	746.762	0.460411	0.392692	-1.17245	0.241017	0.599873
ENSMUSG00000068882	Ssb	protein_coding	3241	3684	1608	4862	5538	4130	5077	4121	5157	3916.88	5388.98	0.460307	0.29913	-1.53882	0.123849	0.463919
ENSMUSG00000087479	Gm16835	lncRNA	6	0	2	2	134	0	5	299	31	63.8072	87.786	0.460271	0.271175	-1.69732	NA	NA
ENSMUSG00000055202	Zfp811	protein_coding	217	0	28	37	104	297	112	195	530	150.777	207.439	0.460268	0.353702	-1.30129	0.193161	NA
ENSMUSG00000028312	Smc2	protein_coding	331	4	210	320	482	497	265	666	150	314.341	432.468	0.460261	0.395571	-1.16353	0.244613	NA
ENSMUSG00000033487	Fndc3a	protein_coding	2293	273	718	1999	1500	2280	2535	1228	1443	1407.77	1935.62	0.45938	0.371684	-1.23594	0.21648	0.582156
ENSMUSG00000059975	Zfp74	protein_coding	542	26	88	467	667	746	652	148	611	367.777	505.637	0.45927	0.407653	-1.12662	0.259904	0.619751
ENSMUSG00000024097	Srsf7	protein_coding	2342	2096	2193	4876	4596	4496	3543	3185	3911	3196.74	4394.77	0.459186	0.254476	-1.80444	0.0711622	0.356402
ENSMUSG00000085433	Gm16001	lncRNA	213	249	209	330	425	374	527	285	533	324.491	445.997	0.458853	0.396139	-1.15831	0.246737	NA
ENSMUSG00000063800	Prpf38a	protein_coding	242	329	982	527	767	867	1172	618	1278	706.089	970.424	0.458765	0.390204	-1.1757	0.239713	0.599677
ENSMUSG00000087371	Gm15541	lncRNA	0	0	1	21	0	0	50	174	49	38.5599	52.991	0.458644	0.24704	-1.85656	NA	NA
ENSMUSG00000027993	Trim2	protein_coding	2514	1454	572	3349	2954	2845	3324	1516	2883	2126.6	2922.3	0.45856	0.330002	-1.38957	0.164661	0.522746
ENSMUSG00000040034	Nup43	protein_coding	160	2	82	84	1	110	231	199	318	124.393	170.921	0.458426	0.353054	-1.29846	0.19413	NA
[truncated: 13,295 more rows]

## Sheet: (B)
Gene ID (Ensmbl)	Gene symbol	Wildtype Counts (Sample: DMDO_55_WT)	Wildtype Counts (Sample: DMDO_59_WT)	Wildtype Counts ( Sample: DMDO_44_WT)	Homozygous mutat counts (Sample: DMDO_43_Hom)	Homozygous mutant (Sample: DMDO_46_Hom)	Homozygous mutant (Sample: DMDO_47_Hom)	log2FC (homozygous mutant vs wildtype)	SE(standard error) of log2FC between normalized expression levels in wildtype and homozygous mutant	Test statistic for the differential expression (DE) test (homozgyous mutant vs wildtype)	p-value for the DE test (homozygous mutant vs wildtype)	padj(multiple testing adjusted p-value) (homozygous mutant vs wildtype)	miR-96 Target (0=no, 1=yes)	Cluster identified in (up or downregulated in homozygous mutant)
ENSMUSG00000050379	Septin 6	2224	2206	2267	1308	1106	1094	-0.902524	0.309403	-2.91699	0.00353429	0.0742275	0	DOWN
ENSMUSG00000026090	2010300C02Rik	13273	9989	7889	8102	4559	10089	-0.638	0.210129	-3.03623	0.00239555	0.0591974	0	DOWN
ENSMUSG00000020926	Adam11	15109	9745	3489	2539	2122	4079	-1.50474	0.322569	-4.66486	3.08831e-06	0.000748275	0	DOWN
ENSMUSG00000005580	Adcy9	1580	799	1273	314	489	158	-1.22286	0.386896	-3.16069	0.00157395	0.0468134	0	DOWN
ENSMUSG00000028782	Adgrb2	3791	1514	1820	1587	430	571	-1.25511	0.34512	-3.63674	0.000276111	0.0147467	0	DOWN
ENSMUSG00000030168	Adipor2	2069	1895	3208	1309	314	1717	-1.12467	0.344703	-3.26271	0.00110352	0.0374879	0	DOWN
ENSMUSG00000037692	Ahdc1	5269	2036	1398	1305	821	2304	-0.904107	0.331648	-2.7261	0.00640871	0.0997603	0	DOWN
ENSMUSG00000078307	AI593442	1387	935	615	226	25	182	-1.84272	0.395472	-4.65954	3.16916e-06	0.000749582	0	DOWN
ENSMUSG00000021314	Amph	6798	3672	5247	4181	2393	3915	-0.699984	0.215004	-3.25567	0.00113123	0.0377104	0	DOWN
ENSMUSG00000031543	Ank1	1076	952	568	191	233	6	-1.11615	0.40737	-2.73989	0.00614604	0.0987941	0	DOWN
ENSMUSG00000035569	Ankrd11	8930	6150	5946	4823	2054	5381	-0.937908	0.234418	-4.00101	6.30737e-05	0.00632903	0	DOWN
ENSMUSG00000035152	Ap2b1	5200	2474	3763	2700	1613	3281	-0.697864	0.237528	-2.93803	0.00330306	0.0714872	0	DOWN
ENSMUSG00000022892	App	56001	30402	27978	27197	21226	34037	-0.572793	0.208219	-2.75092	0.00594286	0.0972592	0	DOWN
ENSMUSG00000051853	Arf3	33241	13995	17626	16496	9882	19062	-0.62561	0.197057	-3.17476	0.0014996	0.0455566	0	DOWN
ENSMUSG00000004661	Arid3b	1973	1818	1567	1245	652	1320	-0.829586	0.301049	-2.75566	0.00585747	0.0963379	0	DOWN
ENSMUSG00000023017	Asic1	5937	3591	3601	2315	1052	4343	-0.897247	0.2849	-3.14935	0.00163636	0.0480936	0	DOWN
ENSMUSG00000015461	Atf6b	7823	8606	3959	4466	2446	3928	-0.976136	0.297773	-3.27812	0.00104501	0.0359564	0	DOWN
ENSMUSG00000031441	Atp11a	20934	18499	12151	13377	8189	15284	-0.65248	0.231698	-2.81608	0.00486137	0.0894312	0	DOWN
ENSMUSG00000036622	Atp13a2	12830	8724	6183	5058	3141	3832	-1.21273	0.254675	-4.76186	1.91813e-06	0.000501439	0	DOWN
ENSMUSG00000019943	Atp2b1	12284	12852	6209	7699	3223	9651	-0.805108	0.270575	-2.97554	0.00292473	0.0669439	0	DOWN
ENSMUSG00000030302	Atp2b2	12587	8303	7021	5072	2639	6357	-1.07179	0.264456	-4.05282	5.06034e-05	0.00540591	0	DOWN
ENSMUSG00000032637	Atxn2l	12355	6019	3077	4066	2519	3563	-0.969584	0.320556	-3.0247	0.00248883	0.060527	0	DOWN
ENSMUSG00000052423	B4galt3	2028	1881	934	594	176	1230	-1.10224	0.382568	-2.88117	0.00396197	0.078247	0	DOWN
ENSMUSG00000008999	Bmp7	2829	2110	2754	1453	453	1614	-1.16869	0.315102	-3.70894	0.000208127	0.012162	0	DOWN
ENSMUSG00000031660	Brd7	2248	2373	1323	1298	517	1017	-1.09368	0.319276	-3.42549	0.000613685	0.024985	0	DOWN
ENSMUSG00000035390	Brsk1	15211	9557	7858	6822	2610	9568	-0.931011	0.261002	-3.56706	0.000361011	0.0174941	0	DOWN
ENSMUSG00000032589	Bsn	3884	2851	953	630	787	1809	-1.04435	0.366301	-2.85109	0.00435702	0.0824431	0	DOWN
ENSMUSG00000050390	C77080	10289	4605	4223	4985	2370	4474	-0.752728	0.265403	-2.83617	0.00456579	0.0857403	0	DOWN
ENSMUSG00000015488	Cacfd1	13547	11643	14986	9558	5690	10412	-0.822443	0.198415	-4.14507	3.39706e-05	0.003924	0	DOWN
ENSMUSG00000015968	Cacna1d	8483	9084	6600	5271	2953	9032	-0.705518	0.256975	-2.74547	0.00604237	0.09792	0	DOWN
ENSMUSG00000028222	Calb1	6294	11149	8109	3632	716	4153	-1.61104	0.326224	-4.93845	7.87447e-07	0.000253467	0	DOWN
ENSMUSG00000040712	Camta2	3486	1781	1708	1373	246	1661	-1.02633	0.357947	-2.86727	0.00414027	0.080153	0	DOWN
ENSMUSG00000032373	Car12	2752	1597	1413	374	716	504	-1.34996	0.361195	-3.73748	0.000185871	0.0113279	0	DOWN
ENSMUSG00000031883	Car7	3958	905	3339	501	326	961	-1.8136	0.34246	-5.2958	1.18496e-07	6.19549e-05	0	DOWN
ENSMUSG00000033170	Card10	3592	6589	2648	3100	1507	1690	-1.00288	0.347595	-2.8852	0.00391167	0.0778773	0	DOWN
ENSMUSG00000028977	Casz1	18270	12655	6187	7624	4219	9588	-0.868301	0.286539	-3.03031	0.00244303	0.0599236	0	DOWN
ENSMUSG00000047710	Champ1	2517	1650	616	967	172	756	-1.07952	0.386104	-2.79593	0.00517508	0.0917518	0	DOWN
ENSMUSG00000063146	Clip2	3363	2075	4199	1606	873	1744	-1.16592	0.308329	-3.78139	0.000155952	0.0100946	0	DOWN
ENSMUSG00000024873	Cnih2	6218	5456	4394	3893	2688	3678	-0.749301	0.253762	-2.95277	0.00314933	0.0692157	0	DOWN
ENSMUSG00000025867	Cplx2	7033	4678	8478	3611	3727	5174	-0.749076	0.250631	-2.98876	0.00280111	0.0657135	0	DOWN
ENSMUSG00000023272	Creld2	3787	2707	3306	1585	567	1840	-1.35824	0.283765	-4.78649	1.69724e-06	0.000465901	0	DOWN
ENSMUSG00000030527	Crtc3	1650	304	693	403	125	356	-1.0935	0.391519	-2.79295	0.0052229	0.0918153	0	DOWN
ENSMUSG00000032312	Csk	4907	3612	3282	2562	1060	2873	-1.00292	0.254332	-3.94334	8.03544e-05	0.00718536	0	DOWN
ENSMUSG00000018559	Ctdnep1	3312	2708	2143	1385	1031	2147	-0.923259	0.276637	-3.33744	0.000845555	0.0307683	0	DOWN
ENSMUSG00000052928	Ctif	3351	2871	1953	1404	1003	1388	-1.04461	0.322212	-3.24201	0.00118691	0.0390424	0	DOWN
ENSMUSG00000042589	Cux2	3008	1844	1063	587	445	1032	-1.32892	0.340844	-3.8989	9.66289e-05	0.00799926	0	DOWN
ENSMUSG00000021508	Cxcl14	30146	24294	25940	16511	16924	21127	-0.658477	0.20642	-3.18999	0.00142277	0.0440306	0	DOWN
ENSMUSG00000021259	Cyp46a1	2546	2590	2386	1033	881	900	-1.19506	0.349343	-3.42089	0.000624171	0.0251033	0	DOWN
ENSMUSG00000039952	Dag1	15038	7579	7300	4269	3536	7705	-0.995005	0.253384	-3.92687	8.60602e-05	0.00752747	0	DOWN
ENSMUSG00000020886	Dlg4	6821	3259	2768	1854	1540	2716	-1.02873	0.28796	-3.57248	0.000353613	0.0173044	0	DOWN
ENSMUSG00000030410	Dmwd	4540	2632	2946	1463	737	2860	-1.05252	0.306455	-3.4345	0.000593657	0.0244438	0	DOWN
ENSMUSG00000040697	Dnajc16	2696	712	1483	760	476	937	-1.0004	0.337132	-2.96739	0.00300337	0.0677044	0	DOWN
ENSMUSG00000026825	Dnm1	7465	6021	2716	2027	1788	3421	-1.14643	0.299128	-3.83257	0.000126814	0.00894476	0	DOWN
ENSMUSG00000061589	Dot1l	7298	4611	2586	1759	1444	2263	-1.28942	0.307962	-4.18695	2.82725e-05	0.00359363	0	DOWN
ENSMUSG00000024501	Dpysl3	7786	7979	6569	4664	2447	6886	-0.860883	0.258205	-3.3341	0.000855753	0.030912	0	DOWN
ENSMUSG00000024302	Dtna	16758	14101	11654	11412	8091	12706	-0.559961	0.2051	-2.73019	0.00632984	0.0990497	0	DOWN
ENSMUSG00000020483	Dynll2	25542	16678	16128	16189	7489	19311	-0.641223	0.194641	-3.29439	0.000986352	0.0345015	0	DOWN
ENSMUSG00000002409	Dyrk1b	4248	2691	2206	1202	1073	2338	-0.975413	0.309106	-3.1556	0.0016017	0.0474964	0	DOWN
ENSMUSG00000028760	Eif4g3	11467	6365	4963	5086	3894	3972	-0.789667	0.279282	-2.82749	0.00469141	0.0874409	0	DOWN
ENSMUSG00000032624	Eml4	2828	2175	2084	1952	555	1860	-0.841957	0.294984	-2.85425	0.00431386	0.0820955	0	DOWN
ENSMUSG00000028943	Espn	42142	29428	26504	15997	12528	20897	-1.09328	0.199633	-5.47647	4.33888e-08	2.39458e-05	0	DOWN
ENSMUSG00000028439	Fam219a	2709	1741	1047	765	360	1047	-1.22337	0.341853	-3.57865	0.000345374	0.0169849	0	DOWN
ENSMUSG00000041930	Fam222a	3024	2737	1203	760	698	876	-1.37981	0.329494	-4.18768	2.81821e-05	0.00359363	0	DOWN
ENSMUSG00000028959	Fastk	2279	1760	2416	1426	698	1751	-0.855617	0.282982	-3.02357	0.00249809	0.060527	0	DOWN
ENSMUSG00000042423	Fbrs	5750	2938	1499	1582	1347	1668	-0.987914	0.328685	-3.00565	0.00265012	0.0631325	0	DOWN
ENSMUSG00000048232	Fbxo10	1475	1552	1036	740	500	576	-1.07455	0.332092	-3.2357	0.00121344	0.0393878	0	DOWN
ENSMUSG00000023008	Fmnl3	1403	2036	1431	1065	278	506	-1.24809	0.366969	-3.40108	0.000671214	0.0260589	0	DOWN
ENSMUSG00000035615	Frmpd1	526	613	528	172	10	261	-1.14285	0.408277	-2.7992	0.00512288	0.09153	0	DOWN
ENSMUSG00000047658	Gal3st3	1506	1604	1013	147	192	547	-1.6112	0.386733	-4.16618	3.09746e-05	0.00375246	0	DOWN
ENSMUSG00000034201	Gas2l1	654	506	391	29	8	193	-1.19005	0.405296	-2.93625	0.00332202	0.0715856	0	DOWN
ENSMUSG00000015619	Gata3	6238	5292	3786	2079	1833	3157	-1.08794	0.307956	-3.53279	0.000411205	0.0193597	0	DOWN
ENSMUSG00000025224	Gbf1	2570	2095	2023	1780	614	1534	-0.880774	0.296994	-2.96563	0.00302065	0.0678894	0	DOWN
ENSMUSG00000029275	Gfi1	18725	17011	21902	15494	8799	18810	-0.6262	0.208892	-2.99773	0.00272002	0.0643329	0	DOWN
ENSMUSG00000029714	Gigyf1	5894	6849	2611	1684	824	2704	-1.46548	0.341296	-4.29387	1.75581e-05	0.00252786	0	DOWN
ENSMUSG00000000149	Gna12	7141	3960	5589	4793	2459	4348	-0.654541	0.226105	-2.89485	0.00379342	0.0765932	0	DOWN
ENSMUSG00000029502	Golga3	1528	1982	1208	1326	383	756	-0.966828	0.343656	-2.81336	0.00490266	0.0896924	0	DOWN
ENSMUSG00000044317	Gpr4	2409	2389	1585	1427	519	1624	-0.915413	0.330195	-2.77235	0.00556539	0.0945273	0	DOWN
ENSMUSG00000063239	Grm4	834	1811	145	95	9	173	-1.47881	0.403676	-3.66335	0.000248935	0.0136644	0	DOWN
ENSMUSG00000049932	H2afx	2313	1342	2247	1281	640	1487	-0.865964	0.291564	-2.97007	0.00297734	0.0677044	0	DOWN
ENSMUSG00000008855	Hdac5	11151	10911	9769	7363	4386	9430	-0.777262	0.224773	-3.45798	0.000544244	0.0233111	0	DOWN
ENSMUSG00000021972	Hmbox1	2519	1910	2293	868	941	1316	-1.05845	0.297774	-3.55453	0.000378657	0.0181719	0	DOWN
ENSMUSG00000062184	Hs6st2	2004	998	1310	293	491	282	-1.37814	0.374375	-3.68118	0.000232157	0.0131037	0	DOWN
ENSMUSG00000026864	Hspa5	15826	9726	10037	10311	6836	9221	-0.55012	0.196506	-2.79951	0.00511807	0.09153	0	DOWN
ENSMUSG00000029104	Htt	2975	2961	1617	1381	686	2442	-0.87112	0.311676	-2.79495	0.00519071	0.0917518	0	DOWN
ENSMUSG00000032115	Hyou1	13166	9241	5942	6269	3074	7159	-0.889667	0.267713	-3.32322	0.000889855	0.0315708	0	DOWN
ENSMUSG00000021379	Id4	10480	6303	7652	4734	4208	5670	-0.809341	0.216696	-3.73491	0.000187781	0.0113745	0	DOWN
ENSMUSG00000034168	Irf2bpl	5679	1565	2487	1522	1149	2247	-0.886699	0.315156	-2.81352	0.00490023	0.0896924	0	DOWN
ENSMUSG00000031737	Irx5	2483	1686	1420	891	392	1072	-1.23262	0.312099	-3.94946	7.83284e-05	0.00713866	0	DOWN
ENSMUSG00000001552	Jup	13473	4493	4866	5413	2404	6200	-0.752615	0.275366	-2.73314	0.00627336	0.0989752	0	DOWN
ENSMUSG00000031540	Kat6a	4347	3183	2547	2699	1535	2349	-0.72357	0.249869	-2.89579	0.00378203	0.0765188	0	DOWN
ENSMUSG00000025332	Kdm5c	4397	3040	2858	2410	1376	2014	-0.898765	0.258159	-3.48145	0.000498712	0.0221036	0	DOWN
ENSMUSG00000022332	Khdrbs3	927	1375	663	391	185	116	-1.46258	0.39228	-3.7284	0.000192697	0.0115316	0	DOWN
ENSMUSG00000047153	Khnyn	2006	864	1586	858	301	833	-1.11124	0.323271	-3.43748	0.000587152	0.0244438	0	DOWN
ENSMUSG00000014602	Kif1a	12025	7712	5510	5996	2316	7417	-0.820284	0.274861	-2.98436	0.00284174	0.0661121	0	DOWN
ENSMUSG00000041642	Kif21b	4292	5527	3104	367	899	341	-2.08391	0.373227	-5.5835	2.35722e-08	1.46354e-05	0	DOWN
ENSMUSG00000006307	Kmt2b	8613	4720	1952	2618	2325	2145	-0.942615	0.32419	-2.9076	0.00364214	0.0755812	0	DOWN
ENSMUSG00000024063	Lbh	3911	3324	4564	1150	1675	1542	-1.27111	0.30564	-4.15886	3.19841e-05	0.0037825	0	DOWN
ENSMUSG00000035545	Leng8	14815	13201	2818	1600	892	2957	-1.50612	0.405119	-3.71773	0.00020102	0.0118865	0	DOWN
ENSMUSG00000020782	Llgl2	7593	4656	4094	3921	1909	3028	-0.949879	0.258541	-3.67401	0.000238777	0.013385	0	DOWN
ENSMUSG00000071073	Lrrc73	11714	7250	10302	7442	4853	7762	-0.668223	0.21726	-3.07568	0.00210021	0.0554511	0	DOWN
ENSMUSG00000040390	Map3k10	4663	2100	3833	2175	991	2452	-0.990844	0.263695	-3.75754	0.000171589	0.0107818	0	DOWN
ENSMUSG00000026074	Map4k4	11713	8343	7364	3561	3932	5818	-1.07662	0.240911	-4.46894	7.86089e-06	0.00141982	0	DOWN
ENSMUSG00000027223	Mapk8ip1	16857	8716	13140	9448	6550	11137	-0.635955	0.18988	-3.34924	0.000810347	0.0295955	0	DOWN
ENSMUSG00000030397	Mark4	4112	2605	2301	1751	1080	1911	-0.919473	0.308356	-2.98185	0.00286511	0.0663451	0	DOWN
ENSMUSG00000030678	Maz	13442	6265	4351	4814	3042	6069	-0.808509	0.284501	-2.84185	0.00448523	0.084547	0	DOWN
ENSMUSG00000035596	Mboat7	2788	2822	2112	1283	462	2392	-0.998636	0.328844	-3.03681	0.00239096	0.0591974	0	DOWN
ENSMUSG00000009647	Mcu	893	582	707	227	323	205	-1.05435	0.377915	-2.78992	0.00527209	0.0923685	0	DOWN
ENSMUSG00000045039	Megf8	15386	10392	5645	6184	5001	6858	-0.806345	0.290885	-2.77204	0.00557056	0.0945273	0	DOWN
ENSMUSG00000043857	Mgat5b	18278	10971	8803	9691	3422	9468	-0.898629	0.244666	-3.67288	0.000239836	0.013385	0	DOWN
ENSMUSG00000038437	Mllt6	13185	7062	5540	4387	4223	7009	-0.745704	0.272585	-2.73567	0.00622528	0.0988779	0	DOWN
ENSMUSG00000038342	Mlxip	5182	4511	1395	1626	1148	2456	-1.04635	0.331025	-3.16094	0.00157262	0.0468134	0	DOWN
ENSMUSG00000027612	Mmp24	5382	4109	4712	4713	1739	3529	-0.683175	0.248209	-2.75242	0.00591561	0.0971333	0	DOWN
ENSMUSG00000054256	Msi1	7262	2904	1868	1940	1022	1293	-1.26878	0.330824	-3.83522	0.000125451	0.00894476	0	DOWN
ENSMUSG00000033763	Mtss1l	8987	3481	4231	3856	1569	1971	-1.10159	0.296541	-3.7148	0.000203368	0.0119542	0	DOWN
ENSMUSG00000042678	Myo15	36122	31915	17048	10493	8306	22588	-1.10372	0.291373	-3.78799	0.00015187	0.0100578	0	DOWN
ENSMUSG00000004677	Myo9b	2462	2719	2189	1798	934	1470	-0.911094	0.284292	-3.20478	0.00135164	0.0426259	0	DOWN
ENSMUSG00000036282	Naa30	857	877	922	443	264	621	-0.971615	0.34461	-2.81946	0.0048104	0.0888226	0	DOWN
ENSMUSG00000027698	Nceh1	2577	1508	1935	1128	208	1476	-1.08098	0.346331	-3.12123	0.00180095	0.0511239	0	DOWN
ENSMUSG00000029478	Ncor2	8948	4843	3591	1946	1387	2037	-1.47987	0.320306	-4.62018	3.83399e-06	0.000846374	0	DOWN
ENSMUSG00000022054	Nefm	38867	26398	23312	8994	8834	14151	-1.50139	0.219604	-6.83678	8.09926e-12	2.01145e-08	0	DOWN
ENSMUSG00000047284	Neurl4	7697	4104	5829	3505	1474	4037	-1.09004	0.236888	-4.60147	4.19515e-06	0.00090597	0	DOWN
ENSMUSG00000023994	Nfya	1021	1446	811	274	44	645	-1.32233	0.400755	-3.2996	0.000968228	0.0341077	0	DOWN
ENSMUSG00000002393	Nr2f6	4257	2102	3808	2651	1108	1791	-0.902418	0.291554	-3.0952	0.00196679	0.0536506	0	DOWN
ENSMUSG00000028245	Nsmaf	813	1016	1694	495	31	690	-1.13829	0.403267	-2.82267	0.00476261	0.0882683	0	DOWN
ENSMUSG00000035513	Ntng2	9701	9111	7084	5020	2977	6070	-0.971063	0.282722	-3.4347	0.000593219	0.0244438	0	DOWN
ENSMUSG00000030091	Nup210	6984	3077	2562	1869	1600	3370	-0.882232	0.283371	-3.11334	0.00184983	0.051565	0	DOWN
ENSMUSG00000045348	Nyap1	1805	1396	1016	818	274	939	-1.02776	0.347234	-2.95986	0.00307782	0.0684908	0	DOWN
ENSMUSG00000020435	Osbp2	1434	1442	627	346	20	512	-1.34995	0.405806	-3.32658	0.000879183	0.031304	0	DOWN
ENSMUSG00000022807	Osbpl11	2522	2020	3755	2103	963	2023	-0.812869	0.293272	-2.77172	0.0055761	0.0945273	0	DOWN
ENSMUSG00000042359	Osbpl6	3861	2772	4662	2199	2179	2435	-0.751244	0.271394	-2.7681	0.00563847	0.0951344	0	DOWN
ENSMUSG00000022194	Pabpn1	2404	2543	2245	1492	734	1702	-0.911192	0.3346	-2.72322	0.00646483	0.0999484	0	DOWN
ENSMUSG00000030602	Pak4	3668	1649	2317	2274	688	1355	-0.861874	0.298724	-2.88519	0.00391183	0.0778773	0	DOWN
ENSMUSG00000051375	Pcdh1	4178	1387	1953	1680	651	1570	-0.923485	0.306903	-3.00905	0.00262067	0.0626152	0	DOWN
ENSMUSG00000018537	Pcgf2	2912	2277	941	1134	503	662	-1.21176	0.354839	-3.41497	0.000637897	0.025347	0	DOWN
ENSMUSG00000034902	Pip5k1c	8351	5130	3772	3369	2614	3380	-0.886524	0.27113	-3.26974	0.00107647	0.0368746	0	DOWN
ENSMUSG00000028517	Plpp3	6520	3192	3287	2910	1433	3809	-0.783546	0.255398	-3.06794	0.00215536	0.056309	0	DOWN
ENSMUSG00000031398	Plxna3	2226	1219	861	564	627	153	-1.06417	0.388373	-2.74008	0.00614238	0.0987941	0	DOWN
ENSMUSG00000053646	Plxnb1	9962	6710	4931	3734	2223	4528	-1.08303	0.27768	-3.90029	9.60768e-05	0.00799926	0	DOWN
ENSMUSG00000026458	Ppfia4	9932	5762	4978	2796	3112	3549	-1.06968	0.266952	-4.00703	6.14861e-05	0.00632903	0	DOWN
ENSMUSG00000029053	Prkcz	1198	2216	496	489	283	721	-1.17085	0.384214	-3.04739	0.00230837	0.0584881	0	DOWN
ENSMUSG00000027881	Prpf38b	4059	5012	2755	2938	1915	2525	-0.783611	0.285115	-2.7484	0.00598866	0.097687	0	DOWN
ENSMUSG00000034686	Prr7	2056	1426	2063	1348	434	1406	-0.900284	0.306416	-2.93811	0.00330222	0.0714872	0	DOWN
ENSMUSG00000024393	Prrc2a	29224	17762	11136	10144	6311	10145	-1.09307	0.2951	-3.70409	0.000212154	0.0122398	0	DOWN
ENSMUSG00000027864	Ptgfrn	6321	2813	5010	2507	2628	2614	-0.805073	0.280418	-2.87097	0.00409208	0.0795514	0	DOWN
ENSMUSG00000043017	Ptgir	2054	1785	2107	1172	444	375	-1.34246	0.351007	-3.82459	0.000130991	0.00916383	0	DOWN
ENSMUSG00000025730	Rab40c	1239	1524	1777	1074	306	545	-1.1549	0.353528	-3.26678	0.0010878	0.0371347	0	DOWN
ENSMUSG00000027339	Rassf2	280	709	1142	62	192	5	-1.16097	0.397592	-2.92	0.00350032	0.0738264	0	DOWN
ENSMUSG00000010205	Raver1	4727	2566	2029	1394	720	1281	-1.28537	0.333467	-3.85456	0.000115936	0.00859485	0	DOWN
ENSMUSG00000033565	Rbfox2	11941	9689	9735	6639	5833	8786	-0.681974	0.220494	-3.09293	0.00198192	0.0536506	0	DOWN
ENSMUSG00000052751	Repin1	2543	1291	1600	859	261	1046	-1.22587	0.34197	-3.58473	0.000337423	0.0168278	0	DOWN
ENSMUSG00000025427	Rnf165	1806	1186	766	402	441	561	-1.1379	0.354892	-3.20633	0.00134438	0.0425321	0	DOWN
ENSMUSG00000020847	Rph3al	4400	4939	4578	3230	1273	4348	-0.832788	0.296676	-2.80706	0.00499957	0.0907772	0	DOWN
ENSMUSG00000037266	Rsrp1	8425	8986	6602	5195	4475	5360	-0.758528	0.264596	-2.86674	0.00414724	0.080153	0	DOWN
ENSMUSG00000030401	Rtn2	3358	2828	5464	2169	1095	2385	-1.09483	0.298863	-3.66332	0.000248969	0.0136644	0	DOWN
ENSMUSG00000006575	Rundc3a	8003	10171	10807	6313	4215	8084	-0.82033	0.240258	-3.41437	0.000639301	0.025347	0	DOWN
ENSMUSG00000024565	Sall3	9601	6843	3972	2754	1818	3501	-1.34374	0.271601	-4.94748	7.51811e-07	0.000253467	0	DOWN
ENSMUSG00000038406	Scaf1	8967	7566	3513	4249	2743	4344	-0.870023	0.294103	-2.95823	0.00309413	0.0684908	0	DOWN
ENSMUSG00000049281	Scn3b	6242	5988	4977	3258	2215	4075	-0.986251	0.233954	-4.21558	2.49134e-05	0.00325645	0	DOWN
ENSMUSG00000026121	Sema4c	4613	1694	3262	1830	962	2723	-0.84008	0.293743	-2.85992	0.00423751	0.0811086	0	DOWN
ENSMUSG00000001227	Sema6b	11842	10681	6550	6407	3119	8293	-0.874733	0.257975	-3.39077	0.000696974	0.0267326	0	DOWN
ENSMUSG00000027200	Sema6d	4634	3344	3862	2006	1346	3102	-0.997431	0.24018	-4.15284	3.28369e-05	0.00383767	0	DOWN
ENSMUSG00000025036	Sfxn2	1524	716	1404	851	240	464	-1.03755	0.370272	-2.80213	0.00507658	0.0914385	0	DOWN
ENSMUSG00000042216	Sgsm1	5265	2606	2922	2867	1516	2890	-0.676479	0.236068	-2.86562	0.00416197	0.0802816	0	DOWN
ENSMUSG00000037541	Shank2	8884	7026	6534	2315	2701	4343	-1.2703	0.257188	-4.93919	7.84458e-07	0.000253467	0	DOWN
ENSMUSG00000053930	Shisa6	1549	286	954	141	142	577	-1.13369	0.399104	-2.8406	0.00450287	0.0847188	0	DOWN
ENSMUSG00000024134	Six2	6033	2510	2020	736	994	2413	-1.1377	0.347087	-3.27784	0.00104604	0.0359564	0	DOWN
ENSMUSG00000022199	Slc22a17	19520	16494	10493	7694	4967	12565	-0.99739	0.268097	-3.72026	0.000199014	0.0118384	0	DOWN
ENSMUSG00000063873	Slc24a3	2347	3883	2679	597	563	991	-1.87819	0.317616	-5.91339	3.35136e-09	4.16156e-06	0	DOWN
ENSMUSG00000046329	Slc25a23	5697	3710	3891	1538	969	2883	-1.26297	0.318647	-3.96355	7.38448e-05	0.00698642	0	DOWN
ENSMUSG00000023912	Slc25a27	799	1461	467	226	12	392	-1.27737	0.408166	-3.12955	0.00175076	0.0504118	0	DOWN
ENSMUSG00000018677	Slc25a39	4173	2973	3087	2692	1251	3013	-0.723113	0.2452	-2.94908	0.00318725	0.0697404	0	DOWN
ENSMUSG00000006576	Slc4a3	1764	2124	644	963	319	509	-1.11916	0.377051	-2.96819	0.0029956	0.0677044	0	DOWN
ENSMUSG00000069072	Slc7a14	1566	1223	1249	584	449	479	-1.22193	0.336322	-3.63323	0.000279901	0.0148692	0	DOWN
ENSMUSG00000028854	Slc9a1	2846	1508	708	581	288	1133	-1.11677	0.369874	-3.01932	0.00253345	0.0609612	0	DOWN
ENSMUSG00000032870	Smap2	3854	2941	2696	1867	1622	2430	-0.744622	0.272543	-2.73213	0.00629272	0.0990497	0	DOWN
ENSMUSG00000023886	Smoc2	1675	5747	2815	1010	648	1838	-1.45139	0.35531	-4.08484	4.41063e-05	0.004979	0	DOWN
ENSMUSG00000033419	Snap91	4400	2828	2534	2119	1379	2384	-0.814527	0.25491	-3.19536	0.00139658	0.0434909	0	DOWN
ENSMUSG00000027457	Snph	1470	2173	1366	781	204	1268	-1.11921	0.366643	-3.05259	0.00226876	0.057938	0	DOWN
ENSMUSG00000051817	Sox12	7822	4808	3756	2866	1980	4797	-0.818793	0.299395	-2.73482	0.00624141	0.0988779	0	DOWN
ENSMUSG00000018678	Sp2	955	1995	288	175	309	561	-1.12818	0.401547	-2.80959	0.00496054	0.0902527	0	DOWN
ENSMUSG00000029304	Spp1	41597	28957	41858	14123	8876	22087	-1.41502	0.235161	-6.01726	1.77398e-09	2.51754e-06	0	DOWN
ENSMUSG00000036966	Spryd3	3496	2732	3578	2184	1286	2995	-0.746948	0.263669	-2.8329	0.00461282	0.08646	0	DOWN
ENSMUSG00000021061	Sptb	10420	10561	8093	9041	1608	7346	-0.875044	0.306312	-2.85671	0.00428053	0.0816177	0	DOWN
ENSMUSG00000038453	Srcin1	11192	7085	3913	2625	3107	5101	-0.977478	0.30189	-3.23787	0.00120427	0.0392238	0	DOWN
ENSMUSG00000020538	Srebf1	9123	7599	4680	4147	3503	4704	-0.846548	0.265814	-3.18474	0.00144886	0.044451	0	DOWN
ENSMUSG00000039218	Srrm2	25522	19509	7659	7587	5556	10510	-1.1349	0.300024	-3.78269	0.000155144	0.0100946	0	DOWN
ENSMUSG00000063919	Srrm4	7100	5742	3493	2681	1603	3823	-1.08194	0.281982	-3.83691	0.000124595	0.00894476	0	DOWN
ENSMUSG00000031995	St14	4099	2818	2148	1975	835	2127	-0.949551	0.296704	-3.20033	0.00137271	0.0431535	0	DOWN
ENSMUSG00000039629	Strip2	2474	4446	3546	1249	80	977	-1.7881	0.377864	-4.73212	2.22184e-06	0.000565941	0	DOWN
ENSMUSG00000007207	Stx1a	2613	2650	1234	983	240	698	-1.57846	0.34783	-4.53802	5.67853e-06	0.00113303	0	DOWN
ENSMUSG00000036817	Sun1	2832	4075	3158	2255	695	3024	-0.927479	0.316968	-2.9261	0.00343244	0.0727474	0	DOWN
ENSMUSG00000023805	Synj2	2817	1994	1383	1388	127	1008	-1.15183	0.373348	-3.08514	0.00203456	0.0543316	0	DOWN
ENSMUSG00000044912	Syt16	812	1537	657	397	18	563	-1.13208	0.40737	-2.77899	0.00545277	0.0937321	0	DOWN
ENSMUSG00000000093	Tbx2	29923	12578	14652	13196	9035	14392	-0.707004	0.218195	-3.24023	0.00119432	0.0391563	0	DOWN
ENSMUSG00000012296	Tjap1	38509	37191	26497	25637	16308	32873	-0.646734	0.212936	-3.03722	0.00238769	0.0591974	0	DOWN
ENSMUSG00000009035	Tmem184b	5574	2340	3143	2150	1083	2113	-1.02136	0.298935	-3.41666	0.000633949	0.025347	0	DOWN
ENSMUSG00000013858	Tmem259	9783	6524	5623	4110	3727	4527	-0.851517	0.253955	-3.35303	0.000799319	0.0294451	0	DOWN
ENSMUSG00000036026	Tmem63b	14263	8849	8735	5784	4183	8381	-0.89846	0.232615	-3.86244	0.00011226	0.00852605	0	DOWN
ENSMUSG00000020747	Tmem94	5088	2642	1897	2359	1226	1361	-0.899129	0.30955	-2.90463	0.00367688	0.0756235	0	DOWN
ENSMUSG00000024034	Tmprss3	13619	13456	15108	8865	4659	12040	-0.931358	0.215337	-4.32512	1.52448e-05	0.00232987	0	DOWN
ENSMUSG00000023915	Tnfrsf21	3633	3113	3740	3262	578	2206	-0.92157	0.316544	-2.91135	0.00359872	0.0754214	0	DOWN
ENSMUSG00000018322	Tomm34	4617	4322	2938	2303	1406	1734	-1.12006	0.294201	-3.80713	0.000140588	0.0095007	0	DOWN
ENSMUSG00000032501	Trib1	3790	1735	2049	1288	1041	1683	-0.892441	0.28718	-3.1076	0.00188612	0.0520347	0	DOWN
ENSMUSG00000033949	Trim36	8370	11729	8610	3699	2887	6978	-1.20928	0.269077	-4.49419	6.98361e-06	0.00130897	0	DOWN
ENSMUSG00000020802	Ube2o	5852	2713	2583	1640	1721	2600	-0.863505	0.283249	-3.04858	0.00229927	0.0584168	0	DOWN
ENSMUSG00000039473	Ubn1	4463	2316	3904	2827	1072	2514	-0.835794	0.276382	-3.02405	0.00249415	0.060527	0	DOWN
ENSMUSG00000029512	Ulk1	2361	2063	1205	469	774	1128	-1.0162	0.362896	-2.80024	0.00510641	0.09153	0	DOWN
ENSMUSG00000032010	Usp2	2533	1499	2145	585	254	605	-1.9362	0.304172	-6.36547	1.94688e-10	3.86805e-07	0	DOWN
ENSMUSG00000026854	Usp20	7954	6015	6721	6051	2834	6378	-0.628877	0.226972	-2.77072	0.0055932	0.0946557	0	DOWN
ENSMUSG00000053483	Usp21	1825	1653	748	775	544	625	-0.968242	0.351233	-2.7567	0.00583886	0.0961911	0	DOWN
ENSMUSG00000020894	Vamp2	6972	5248	2435	3328	1863	2302	-0.960435	0.298275	-3.21996	0.00128209	0.0412176	0	DOWN
ENSMUSG00000026556	Vangl2	6230	4984	5340	3061	2230	3905	-0.970242	0.22099	-4.39043	1.13127e-05	0.00178382	0	DOWN
ENSMUSG00000019831	Wasf1	4628	2526	2311	1804	872	2606	-0.930309	0.27577	-3.37349	0.000742212	0.0279285	0	DOWN
ENSMUSG00000040560	Wdr7	3080	3143	2617	1501	1584	2054	-0.810615	0.296408	-2.73479	0.00624196	0.0988779	0	DOWN
ENSMUSG00000037622	Wdtc1	11080	4948	6835	4293	2220	5930	-0.964285	0.25246	-3.81956	0.000133691	0.00922282	0	DOWN
ENSMUSG00000037989	Wnk2	15906	9975	6310	8111	2948	6888	-0.927065	0.281201	-3.29681	0.000977911	0.0343271	0	DOWN
ENSMUSG00000025027	Xpnpep1	3159	2759	4760	2228	1723	2607	-0.779444	0.280612	-2.77765	0.00547533	0.0937786	0	DOWN
ENSMUSG00000000131	Xpo6	2990	1998	2435	1193	945	1352	-1.08529	0.275238	-3.94311	8.04331e-05	0.00718536	0	DOWN
ENSMUSG00000051390	Zbtb22	2405	1545	3032	1025	807	1534	-1.03576	0.307928	-3.36363	0.000769243	0.0285136	0	DOWN
ENSMUSG00000039834	Zfp335	2749	1468	1653	264	659	1315	-1.05606	0.376287	-2.80654	0.00500764	0.0907772	0	DOWN
ENSMUSG00000000552	Zfp385a	23124	10499	5503	4448	4092	7785	-1.16074	0.299863	-3.87089	0.000108437	0.00848201	0	DOWN
ENSMUSG00000039081	Zfp503	2411	2274	2448	1318	192	1054	-1.3117	0.368239	-3.56208	0.000367927	0.0177427	0	DOWN
ENSMUSG00000031310	Zmym3	4026	2632	3217	2434	1259	2276	-0.836487	0.248683	-3.36366	0.00076915	0.0285136	0	DOWN
ENSMUSG00000070822	Zscan18	919	1000	774	422	240	563	-1.06209	0.352287	-3.01486	0.002571	0.0616916	0	DOWN
ENSMUSG00000013033	Adgrl1	12395	8081	3719	2643	1258	3928	-1.54242	0.310575	-4.96633	6.82332e-07	0.000251048	1	DOWN
ENSMUSG00000037605	Adgrl3	5210	4849	3108	3487	1921	3238	-0.744724	0.258592	-2.87992	0.00397776	0.078403	1	DOWN
ENSMUSG00000028333	Anp32b	3732	3857	3500	2421	869	2436	-1.0808	0.289143	-3.73795	0.000185526	0.0113279	1	DOWN
ENSMUSG00000025558	Dock9	4797	5599	5568	1663	1421	3851	-1.28523	0.282266	-4.55328	5.2816e-06	0.00109307	1	DOWN
ENSMUSG00000036499	Eea1	959	1267	570	462	99	542	-1.14762	0.385445	-2.97739	0.00290718	0.0668517	1	DOWN
ENSMUSG00000033730	Egr3	3404	2268	793	204	466	934	-1.24787	0.399224	-3.12573	0.00177363	0.050776	1	DOWN
ENSMUSG00000020387	Jade2	1095	1104	443	142	343	365	-1.09086	0.391214	-2.7884	0.0052969	0.092561	1	DOWN
ENSMUSG00000031393	Mecp2	4362	4007	3895	3133	1432	3046	-0.851398	0.251798	-3.38128	0.000721492	0.0273918	1	DOWN
ENSMUSG00000024892	Pcx	6179	3721	3873	1321	786	1613	-1.68706	0.32026	-5.26779	1.3808e-07	6.85841e-05	1	DOWN
ENSMUSG00000052852	Reep1	1308	1526	2317	895	387	1051	-1.15074	0.332651	-3.45931	0.000541555	0.0233111	1	DOWN
ENSMUSG00000029420	Rimbp2	5982	3824	2898	2389	934	2479	-1.19127	0.276179	-4.31339	1.6077e-05	0.00238371	1	DOWN
ENSMUSG00000017740	Slc12a5	1341	1794	694	378	8	270	-1.46743	0.407905	-3.59749	0.000321307	0.0162583	1	DOWN
ENSMUSG00000040761	Spen	5412	3385	1673	1811	1219	2341	-0.934063	0.315042	-2.96488	0.00302801	0.0679013	1	DOWN
ENSMUSG00000032307	Ube2q2	312	771	417	158	43	277	-1.11043	0.407154	-2.72729	0.00638578	0.0995861	1	DOWN
ENSMUSG00000039686	Zer1	3185	2407	1534	1189	331	2022	-1.02113	0.347533	-2.93822	0.00330104	0.0714872	1	DOWN
ENSMUSG00000036565	Ttyh3	14888	10080	5763	4913	3255	5401	-1.14666	0.296553	-3.86662	0.000110353	0.00852605	1	DOWN
ENSMUSG00000026831	1700007K13Rik	1459	1704	1712	634	888	405	-1.01167	0.366921	-2.75718	0.0058302	0.0961911	na	DOWN
ENSMUSG00000020807	4933427D14Rik	1116	1253	1607	806	333	1046	-0.926116	0.33838	-2.73691	0.00620187	0.0988779	na	DOWN
ENSMUSG00000079499	6530402F18Rik	3699	3666	1952	1199	1239	1478	-1.04933	0.357682	-2.9337	0.00334945	0.0718649	na	DOWN
ENSMUSG00000090030	A430072P03Rik	1223	326	1401	323	17	198	-1.45583	0.407813	-3.56985	0.000357192	0.0173939	na	DOWN
ENSMUSG00000021044	Adck1	1221	1153	1591	996	474	533	-0.935955	0.338615	-2.76407	0.00570851	0.0954687	na	DOWN
ENSMUSG00000003762	Adck4	4466	4139	2879	2672	1015	1429	-1.17413	0.302577	-3.88043	0.000104271	0.0084214	na	DOWN
ENSMUSG00000042249	Adrbk2	2793	2783	3307	2094	1060	1708	-0.95105	0.287119	-3.31239	0.000925022	0.0327017	na	DOWN
ENSMUSG00000019986	Ahi1	2080	3985	1424	1403	666	1876	-1.00172	0.342063	-2.92846	0.00340649	0.0727474	na	DOWN
ENSMUSG00000090086	AI480526	1424	2483	892	135	523	796	-1.18983	0.397141	-2.996	0.0027355	0.0643944	na	DOWN
ENSMUSG00000091415	Ak9	598	510	143	120	104	72	-1.12423	0.404821	-2.77709	0.00548474	0.0937786	na	DOWN
ENSMUSG00000054708	Ankrd24	61052	50988	27574	25175	17024	27845	-1.04649	0.270759	-3.86503	0.000111074	0.00852605	na	DOWN
ENSMUSG00000074968	Ano3	787	1520	731	188	171	764	-1.16738	0.394107	-2.96209	0.00305561	0.0683658	na	DOWN
ENSMUSG00000062444	Ap3b2	17703	16551	11492	7230	6382	12507	-0.934043	0.241119	-3.87379	0.000107157	0.00844842	na	DOWN
ENSMUSG00000006651	Aplp1	6990	4613	4565	1771	2229	3540	-1.08802	0.27111	-4.0132	5.9902e-05	0.00626386	na	DOWN
ENSMUSG00000040940	Arhgef1	3227	1596	1219	692	772	1130	-0.981621	0.353236	-2.77894	0.00545371	0.0937321	na	DOWN
ENSMUSG00000028539	Artn	815	897	1122	376	181	567	-1.07452	0.390915	-2.74873	0.00598267	0.097687	na	DOWN
ENSMUSG00000038276	Asic3	2463	2458	652	579	485	154	-1.36771	0.398324	-3.43367	0.00059547	0.0244438	na	DOWN
ENSMUSG00000020788	Atp2a3	6326	5008	5689	2276	1782	1957	-1.47234	0.254106	-5.7942	6.86471e-09	6.8194e-06	na	DOWN
ENSMUSG00000019302	Atp6v0a1	15257	11615	7448	4765	3344	7682	-1.18847	0.262185	-4.53295	5.81666e-06	0.00113303	na	DOWN
ENSMUSG00000029673	Auts2	4710	2278	976	1009	1113	1395	-0.945935	0.347178	-2.72464	0.00643712	0.0997603	na	DOWN
ENSMUSG00000074892	B3galt5	1246	1497	1376	956	302	728	-1.07855	0.332488	-3.24387	0.00117916	0.0389163	na	DOWN
ENSMUSG00000018126	Baiap2l2	4103	3693	1518	1537	297	2414	-1.04423	0.375311	-2.78231	0.00539727	0.0932527	na	DOWN
ENSMUSG00000029458	Brap	1853	2464	2185	1357	981	1322	-0.8803	0.306277	-2.87419	0.00405061	0.0792101	na	DOWN
ENSMUSG00000062202	Btbd9	8659	9338	8705	5428	3188	8641	-0.834784	0.241114	-3.46219	0.000535791	0.0233111	na	DOWN
ENSMUSG00000013629	Cad	4621	1242	1966	2003	566	976	-1.00219	0.338799	-2.95808	0.00309567	0.0684908	na	DOWN
ENSMUSG00000025575	Cant1	2204	2051	2990	1921	919	1055	-0.917008	0.310652	-2.95188	0.00315846	0.0692629	na	DOWN
ENSMUSG00000026017	Carf	460	2008	626	218	394	253	-1.1285	0.404919	-2.78697	0.00532035	0.092561	na	DOWN
ENSMUSG00000047021	Ccdc108	14470	16119	5069	3847	3586	5688	-1.35481	0.315451	-4.29483	1.7483e-05	0.00252786	na	DOWN
ENSMUSG00000037716	Ccdc33	4214	3102	3113	2431	1961	2678	-0.655124	0.238562	-2.74614	0.00603019	0.0978823	na	DOWN
ENSMUSG00000005442	Cic	12188	8334	5080	4036	2618	4959	-1.12587	0.297548	-3.78385	0.000154422	0.0100946	na	DOWN
ENSMUSG00000036636	Clcn7	2018	2319	533	729	288	833	-1.14392	0.385326	-2.9687	0.00299061	0.0677044	na	DOWN
ENSMUSG00000033633	Clec18a	9810	12430	11064	8461	2716	9823	-0.883352	0.279145	-3.1645	0.00155352	0.0468134	na	DOWN
ENSMUSG00000030720	Cln3	681	585	539	221	61	99	-1.48453	0.396408	-3.74497	0.000180417	0.0112016	na	DOWN
ENSMUSG00000049530	Clrn2	679	925	935	305	12	27	-1.40885	0.407197	-3.45987	0.000540437	0.0233111	na	DOWN
ENSMUSG00000026514	Cnih3	608	887	1127	261	17	312	-1.39991	0.406579	-3.44314	0.000575006	0.0243068	na	DOWN
ENSMUSG00000051451	Crebzf	3411	3825	3991	2223	913	2836	-1.05926	0.283871	-3.73146	0.00019037	0.0114614	na	DOWN
ENSMUSG00000007891	Ctsd	11872	7384	8696	6870	4259	8350	-0.680376	0.186421	-3.64967	0.000262575	0.0140996	na	DOWN
ENSMUSG00000040327	Cul9	5290	4238	2135	1704	1031	1925	-1.26025	0.316402	-3.98307	6.80294e-05	0.00662553	na	DOWN
ENSMUSG00000062563	Cys1	2160	1590	792	920	368	959	-0.972306	0.347967	-2.79425	0.00520205	0.091789	na	DOWN
ENSMUSG00000087589	D430040D24Rik	1243	765	1355	238	236	886	-1.0989	0.375585	-2.92584	0.00343527	0.0727474	na	DOWN
ENSMUSG00000015377	Dennd6b	1926	2010	1144	831	523	879	-1.13184	0.328895	-3.44133	0.000578853	0.0243658	na	DOWN
ENSMUSG00000040620	Dhx33	2088	2669	1873	1241	330	1252	-1.25964	0.334322	-3.76773	0.000164739	0.0104905	na	DOWN
ENSMUSG00000020973	Dnaaf2	2724	1205	2039	1132	518	1240	-1.04158	0.303097	-3.43646	0.000589363	0.0244438	na	DOWN
ENSMUSG00000040415	Dtx3	10206	7916	3739	2705	3541	4341	-0.934182	0.325146	-2.87312	0.00406445	0.0793247	na	DOWN
ENSMUSG00000026564	Dusp27	1718	2346	2576	622	729	983	-1.35323	0.33235	-4.07171	4.66699e-05	0.00515132	na	DOWN
ENSMUSG00000037259	Dzank1	2967	2294	2420	883	941	1389	-1.1989	0.295821	-4.0528	5.06089e-05	0.00540591	na	DOWN
ENSMUSG00000074210	E130208F15Rik	940	1935	324	381	18	377	-1.24586	0.408108	-3.05276	0.00226748	0.057938	na	DOWN
ENSMUSG00000044719	E230025N22Rik	4094	1999	6826	1435	515	2198	-1.52758	0.329955	-4.62964	3.66302e-06	0.000828431	na	DOWN
ENSMUSG00000053552	Ebf4	2845	2448	1955	364	832	427	-1.54028	0.365156	-4.21816	2.46308e-05	0.00325645	na	DOWN
ENSMUSG00000041809	Efhc1	1846	1196	513	588	22	402	-1.16677	0.405459	-2.87766	0.00400639	0.0784999	na	DOWN
ENSMUSG00000022203	Efs	6095	3620	2269	2646	555	3074	-0.96617	0.334288	-2.89023	0.00384961	0.077413	na	DOWN
ENSMUSG00000048988	Elfn1	6067	5494	6650	4333	1121	2820	-1.247	0.280063	-4.45257	8.48469e-06	0.00149665	na	DOWN
ENSMUSG00000008140	Emc10	4452	4756	3360	3025	516	2634	-1.12178	0.327271	-3.42769	0.000608747	0.024886	na	DOWN
ENSMUSG00000037419	Endod1	459	1363	691	346	10	186	-1.26212	0.40807	-3.09291	0.00198206	0.0536506	na	DOWN
ENSMUSG00000029710	Ephb4	1709	835	1581	410	364	699	-1.22194	0.359849	-3.39571	0.000684503	0.0264586	na	DOWN
ENSMUSG00000006276	Eps15l1	3614	2217	2919	1941	1361	1821	-0.812403	0.269079	-3.0192	0.00253443	0.0609612	na	DOWN
ENSMUSG00000049515	Espnl	32414	31005	23956	20273	12023	25816	-0.777094	0.222116	-3.49859	0.000467721	0.0211197	na	DOWN
ENSMUSG00000021262	Evl	33055	32012	35904	24073	14533	30266	-0.760682	0.189968	-4.00426	6.22122e-05	0.00632903	na	DOWN
ENSMUSG00000048376	F2r	3907	2626	2055	1494	879	1825	-1.08474	0.271641	-3.9933	6.51612e-05	0.00644467	na	DOWN
ENSMUSG00000024665	Fads2	8656	4270	5146	3767	2245	2804	-1.04819	0.246389	-4.2542	2.09799e-05	0.00285499	na	DOWN
ENSMUSG00000021495	Fam193b	5269	3719	4060	1243	1593	1842	-1.29306	0.316969	-4.07947	4.51392e-05	0.00503835	na	DOWN
ENSMUSG00000043323	Fbrsl1	5693	3824	2550	2403	1157	2527	-1.03775	0.285855	-3.63033	0.000283054	0.0149567	na	DOWN
ENSMUSG00000030811	Fbxl19	3419	2252	2009	1341	381	1718	-1.0991	0.35665	-3.08175	0.00205788	0.054807	na	DOWN
ENSMUSG00000041556	Fbxo2	54891	28785	53855	30460	17859	34739	-0.86591	0.191026	-4.53294	5.81685e-06	0.00113303	na	DOWN
ENSMUSG00000032867	Fbxw8	5814	3912	4340	3965	1894	4429	-0.628575	0.229725	-2.73621	0.00621508	0.0988779	na	DOWN
ENSMUSG00000070000	Fcho1	16845	13361	8626	7703	5285	9598	-0.862194	0.274012	-3.14656	0.00165205	0.0484114	na	DOWN
ENSMUSG00000070524	Fcrlb	6803	8511	6584	1376	414	1259	-2.70853	0.289221	-9.36491	7.61133e-21	7.56109e-17	na	DOWN
ENSMUSG00000045589	Frrs1l	1056	838	1044	156	317	196	-1.40651	0.392476	-3.58368	0.000338792	0.0168278	na	DOWN
ENSMUSG00000011658	Fuz	2871	3743	1485	1435	861	1077	-1.19188	0.329412	-3.61819	0.000296674	0.0154302	na	DOWN
ENSMUSG00000024462	Gabbr1	2841	4036	1332	1153	965	1821	-1.01506	0.347823	-2.91832	0.00351927	0.0740688	na	DOWN
ENSMUSG00000034872	Gipc3	10314	6854	3831	2316	1621	2572	-1.59282	0.284922	-5.59036	2.26604e-08	1.46354e-05	na	DOWN
ENSMUSG00000026200	Glb1l	1035	1767	684	382	426	455	-1.15981	0.377531	-3.0721	0.00212556	0.0557133	na	DOWN
ENSMUSG00000070823	Gm1043	5953	6267	3551	1917	1370	4333	-1.10824	0.31355	-3.53449	0.000408561	0.0193269	na	DOWN
ENSMUSG00000098590	Gm1113	29494	21531	18794	3715	4656	4979	-2.18376	0.266875	-8.18269	2.77571e-16	1.3787e-12	na	DOWN
ENSMUSG00000087042	Gm11611	1595	1507	549	76	281	136	-1.56711	0.402867	-3.88989	0.000100288	0.00823354	na	DOWN
ENSMUSG00000087236	Gm1305	2166	2951	1694	1089	388	1937	-1.06954	0.341736	-3.12972	0.00174975	0.0504118	na	DOWN
ENSMUSG00000095762	Gm16378	509	1208	907	215	159	219	-1.51286	0.394767	-3.83228	0.000126959	0.00894476	na	DOWN
ENSMUSG00000097971	Gm26917	8688	9575	3879	4790	1277	3812	-1.22265	0.317022	-3.85666	0.000114946	0.00858552	na	DOWN
ENSMUSG00000100546	Gm29483	569	2097	892	431	51	348	-1.5202	0.402112	-3.78054	0.00015649	0.0100946	na	DOWN
ENSMUSG00000034621	Gpatch8	2665	2640	1711	1448	755	1855	-0.888196	0.306611	-2.89682	0.00376963	0.0764235	na	DOWN
ENSMUSG00000010825	Grid2ip	7677	4419	3273	2467	1051	2033	-1.39038	0.303714	-4.57792	4.69624e-06	0.000992605	na	DOWN
ENSMUSG00000031153	Gripap1	3628	3401	2280	1452	1266	2340	-0.944642	0.283583	-3.33109	0.000865063	0.030912	na	DOWN
ENSMUSG00000004035	Gstm7	4222	5091	4639	1888	1386	4461	-0.99222	0.293306	-3.38289	0.000717281	0.0273918	na	DOWN
ENSMUSG00000039059	Hrh3	797	1799	286	249	75	130	-1.69335	0.404671	-4.18451	2.85783e-05	0.00359363	na	DOWN
ENSMUSG00000039628	Hs3st6	3176	3139	3332	1704	673	2406	-1.1368	0.290929	-3.90747	9.32673e-05	0.00791895	na	DOWN
ENSMUSG00000045216	Hs6st1	9824	5236	5251	4274	2885	6417	-0.700077	0.231472	-3.02445	0.00249084	0.060527	na	DOWN
ENSMUSG00000026675	Hsd17b7	10261	7121	7344	5863	4168	7053	-0.666243	0.215236	-3.09541	0.00196543	0.0536506	na	DOWN
ENSMUSG00000037995	Igsf9	5570	3904	1966	2739	1142	1313	-1.01632	0.343335	-2.96015	0.00307485	0.0684908	na	DOWN
ENSMUSG00000032968	Inha	2167	2214	796	993	458	875	-1.07961	0.348781	-3.09538	0.00196563	0.0536506	na	DOWN
ENSMUSG00000029547	Ints1	7354	3699	1864	2122	1132	2903	-1.01946	0.319201	-3.19379	0.00140417	0.0435907	na	DOWN
ENSMUSG00000032318	Isl2	1117	794	523	332	35	496	-1.09702	0.397164	-2.76212	0.00574272	0.0954687	na	DOWN
ENSMUSG00000042861	Kcna10	6028	4321	5558	1944	1814	3185	-1.23407	0.250381	-4.92877	8.27496e-07	0.000256886	na	DOWN
ENSMUSG00000062785	Kcnc3	1758	2379	996	252	343	406	-1.66458	0.382295	-4.35417	1.33573e-05	0.0020733	na	DOWN
ENSMUSG00000059022	Kcp	16760	11262	15671	10706	5681	12400	-0.785798	0.184679	-4.25495	2.09098e-05	0.00285499	na	DOWN
ENSMUSG00000001098	Kctd10	3391	1817	2440	1481	863	2173	-0.824494	0.293309	-2.81101	0.0049387	0.0901556	na	DOWN
ENSMUSG00000036333	Kidins220	5948	4480	4548	2455	2647	2764	-0.913189	0.270978	-3.36997	0.000751753	0.0280749	na	DOWN
ENSMUSG00000021375	Kif13a	4970	4401	4080	3500	2139	3867	-0.669467	0.225043	-2.97484	0.00293141	0.0669439	na	DOWN
ENSMUSG00000042810	Krba1	4311	3025	3121	2201	1244	3275	-0.788262	0.253166	-3.11362	0.00184809	0.051565	na	DOWN
ENSMUSG00000015647	Lama5	6975	7195	2691	3171	2084	3211	-0.948229	0.338211	-2.80366	0.00505261	0.0912593	na	DOWN
ENSMUSG00000028581	Laptm5	1362	3635	1868	619	320	871	-1.5257	0.384879	-3.96411	7.36692e-05	0.00698642	na	DOWN
ENSMUSG00000021190	Lgmn	7768	4031	3808	2635	2582	3722	-0.814642	0.257697	-3.16124	0.00157097	0.0468134	na	DOWN
ENSMUSG00000032818	Loxhd1	23037	20879	11358	6548	6982	11647	-1.15138	0.27549	-4.17939	2.92297e-05	0.0036296	na	DOWN
ENSMUSG00000090291	Lrrc10b	18651	10336	17336	10090	8123	13441	-0.663655	0.201856	-3.28776	0.0010099	0.0349558	na	DOWN
ENSMUSG00000016995	Matn4	9233	5575	3486	2199	1074	993	-1.68631	0.346017	-4.8735	1.09641e-06	0.000320344	na	DOWN
ENSMUSG00000002968	Med25	6759	6045	3490	3480	2161	2970	-0.963225	0.283179	-3.40147	0.000670242	0.0260589	na	DOWN
ENSMUSG00000029020	Mfn2	2888	1795	2876	1283	999	2157	-0.818145	0.298836	-2.73777	0.00618564	0.0988779	na	DOWN
ENSMUSG00000034854	Mfsd12	1528	1733	1425	937	439	189	-1.18262	0.38458	-3.07509	0.0021044	0.0554511	na	DOWN
ENSMUSG00000056050	Mia3	4017	2290	2781	1526	346	1447	-1.41615	0.318236	-4.44999	8.58756e-06	0.00149665	na	DOWN
ENSMUSG00000097767	Miat	92721	82731	32155	21695	21541	31696	-1.15033	0.372695	-3.08651	0.00202518	0.054328	na	DOWN
ENSMUSG00000031816	Mthfsd	1652	3581	2864	923	631	1419	-1.4079	0.333928	-4.21618	2.48478e-05	0.00325645	na	DOWN
ENSMUSG00000039110	Mycbpap	1299	3664	2707	1184	432	1585	-1.25544	0.356165	-3.5249	0.00042365	0.0198516	na	DOWN
ENSMUSG00000030739	Myh14	8146	5012	2758	2356	1768	4011	-0.934	0.32212	-2.89954	0.00373709	0.0759651	na	DOWN
ENSMUSG00000034427	Myo15b	18913	17762	5426	1788	1498	3508	-2.34169	0.314798	-7.43871	1.0167e-13	3.36663e-10	na	DOWN
ENSMUSG00000066952	Myo1h	5421	4888	3177	1111	2042	3579	-0.951216	0.323622	-2.93928	0.00328975	0.0714872	na	DOWN
ENSMUSG00000030761	Myo7a	40016	26081	22106	19070	9780	28598	-0.788741	0.233292	-3.38092	0.000722432	0.0273918	na	DOWN
ENSMUSG00000025225	Nfkb2	1807	501	716	311	290	120	-1.24182	0.392689	-3.16236	0.00156496	0.0468134	na	DOWN
ENSMUSG00000027378	Nphp1	5567	3381	6139	3474	2385	3528	-0.749538	0.269438	-2.78185	0.00540496	0.0932527	na	DOWN
ENSMUSG00000054027	Nt5dc3	11605	7899	7193	4515	4905	8239	-0.686541	0.236276	-2.90568	0.00366457	0.0755812	na	DOWN
ENSMUSG00000029618	Ocm	2066	2617	3176	585	137	629	-2.18785	0.348642	-6.27535	3.48837e-10	5.77559e-07	na	DOWN
ENSMUSG00000062372	Otof	178520	113458	65247	50473	56005	82507	-0.917866	0.267158	-3.43566	0.000591102	0.0244438	na	DOWN
ENSMUSG00000047986	Palm3	4975	5986	3690	2847	2171	3679	-0.831634	0.303381	-2.74122	0.0061211	0.0987126	na	DOWN
ENSMUSG00000037469	Papl	790	1491	823	216	225	482	-1.35928	0.384093	-3.53893	0.000401753	0.019106	na	DOWN
ENSMUSG00000029108	Pcdh7	3357	3045	2819	1876	1160	2906	-0.784911	0.271214	-2.89407	0.00380288	0.0766285	na	DOWN
ENSMUSG00000054874	Pcnxl3	6820	2175	1454	1137	1040	933	-1.2483	0.36486	-3.4213	0.000623225	0.0251033	na	DOWN
ENSMUSG00000044254	Pcsk9	1286	744	1208	50	169	222	-1.74882	0.397968	-4.39438	1.11087e-05	0.00178382	na	DOWN
ENSMUSG00000025137	Pcyt2	2386	937	1530	1268	158	672	-1.0385	0.368996	-2.81439	0.00488704	0.0896924	na	DOWN
ENSMUSG00000021493	Pdlim7	3008	2909	1811	1280	987	1824	-0.92559	0.322519	-2.86988	0.00410628	0.0796714	na	DOWN
ENSMUSG00000074818	Pdzd7	8011	7142	5032	3665	963	5192	-1.15272	0.306382	-3.76234	0.000168329	0.0106508	na	DOWN
ENSMUSG00000018921	Pelp1	3411	802	1035	272	212	1167	-1.23947	0.381913	-3.24544	0.00117269	0.0389036	na	DOWN
ENSMUSG00000020475	Pgam2	1748	1913	4125	1683	500	1844	-1.0142	0.333739	-3.03891	0.00237434	0.0591146	na	DOWN
ENSMUSG00000017721	Pigt	9739	3795	4985	2769	1651	2067	-1.43855	0.257155	-5.59408	2.21797e-08	1.46354e-05	na	DOWN
ENSMUSG00000023913	Pla2g7	3543	4101	2512	1190	1277	1173	-1.34483	0.311266	-4.32051	1.55669e-05	0.00234305	na	DOWN
ENSMUSG00000087141	Plcxd2	1855	868	1468	439	21	122	-1.7882	0.399011	-4.48157	7.40963e-06	0.0013631	na	DOWN
ENSMUSG00000036606	Plxnb2	15409	11755	10260	8727	4518	10668	-0.822728	0.219037	-3.75612	0.000172569	0.0107818	na	DOWN
ENSMUSG00000007080	Pole	3041	1385	1912	860	466	995	-1.20187	0.358479	-3.35269	0.0008003	0.0294451	na	DOWN
ENSMUSG00000034613	Ppm1h	4684	2624	4964	1187	1691	1241	-1.32901	0.310191	-4.28449	1.83162e-05	0.00256273	na	DOWN
ENSMUSG00000033819	Ppp1r16a	8057	4194	4675	3881	2075	4802	-0.767097	0.246696	-3.10948	0.00187415	0.0520052	na	DOWN
ENSMUSG00000028518	Prkaa2	3961	3212	2803	2287	857	3171	-0.83313	0.279954	-2.97595	0.00292078	0.0669439	na	DOWN
ENSMUSG00000038502	Ptov1	16453	8301	11092	9300	4747	9954	-0.708807	0.224137	-3.16239	0.00156482	0.0468134	na	DOWN
ENSMUSG00000035916	Ptprq	20588	18231	12567	7512	9497	14928	-0.764649	0.256575	-2.98021	0.00288049	0.0665461	na	DOWN
ENSMUSG00000037098	Rab11fip3	10909	8731	7769	6667	3223	6494	-0.899345	0.227659	-3.9504	7.80192e-05	0.00713866	na	DOWN
ENSMUSG00000020175	Rab36	7340	5201	3257	3991	1437	3821	-0.892886	0.278216	-3.20933	0.00133044	0.0423609	na	DOWN
ENSMUSG00000047417	Rexo1	3860	3144	1319	905	1114	1811	-0.993384	0.341648	-2.90762	0.00364187	0.0755812	na	DOWN
ENSMUSG00000022580	Rhpn1	8279	11414	6338	5286	2515	6673	-1.02121	0.275787	-3.70289	0.000213156	0.0122398	na	DOWN
ENSMUSG00000109446	RP24-199E5.2	12058	9968	5078	2124	3050	3998	-1.41654	0.301445	-4.69916	2.61237e-06	0.000648782	na	DOWN
ENSMUSG00000028106	Rprd2	2260	2330	1326	1497	585	872	-1.00712	0.325789	-3.09134	0.00199257	0.0537885	na	DOWN
ENSMUSG00000050896	Rtn4rl2	13096	5065	5296	5537	673	5004	-1.04109	0.340566	-3.05694	0.00223607	0.0576965	na	DOWN
ENSMUSG00000030079	Ruvbl1	396	669	574	109	20	251	-1.33387	0.405453	-3.28982	0.0010025	0.0348572	na	DOWN
ENSMUSG00000049532	Sall2	19926	8822	9114	9619	6888	7437	-0.676602	0.239346	-2.82688	0.00470037	0.0874409	na	DOWN
ENSMUSG00000079003	Samd1	2112	2340	2114	1266	821	1299	-1.00228	0.300835	-3.33165	0.000863322	0.030912	na	DOWN
ENSMUSG00000047181	Samd14	6043	4203	3602	3112	851	3404	-1.001	0.309103	-3.23841	0.00120196	0.0392238	na	DOWN
ENSMUSG00000032485	Scap	5684	4068	4218	3392	1686	4000	-0.775066	0.248992	-3.11282	0.0018531	0.051565	na	DOWN
ENSMUSG00000038384	Setd1b	4956	1356	1607	1911	244	873	-1.08894	0.377508	-2.88454	0.00391991	0.0778773	na	DOWN
ENSMUSG00000005057	Sh2b2	609	531	827	265	202	289	-1.05258	0.386552	-2.72299	0.00646938	0.0999484	na	DOWN
ENSMUSG00000022552	Sharpin	2056	675	2239	925	214	555	-1.28242	0.365244	-3.51113	0.00044621	0.0205722	na	DOWN
ENSMUSG00000040356	Skiv2l	5312	5200	1998	2172	1093	2566	-1.12732	0.312571	-3.6066	0.00031024	0.015908	na	DOWN
ENSMUSG00000091519	Skor2	8830	3823	3425	2073	470	2295	-1.63499	0.311623	-5.2467	1.5485e-07	7.32515e-05	na	DOWN
ENSMUSG00000019935	Slc17a8	20175	15782	10580	10973	6987	15935	-0.635838	0.222411	-2.85885	0.00425183	0.0812264	na	DOWN
ENSMUSG00000026791	Slc2a8	1859	2591	1224	1276	602	764	-1.0489	0.347369	-3.01955	0.00253148	0.0609612	na	DOWN
ENSMUSG00000027894	Slc6a17	7797	5668	4275	3349	2419	5518	-0.767316	0.267841	-2.86482	0.00417252	0.0803291	na	DOWN
ENSMUSG00000072704	Smim10l1	1334	2288	1904	993	473	1181	-1.10691	0.332109	-3.33297	0.000859249	0.030912	na	DOWN
ENSMUSG00000022463	Srebf2	16388	9814	9065	6092	4328	7083	-1.0912	0.209584	-5.20653	1.92406e-07	8.68798e-05	na	DOWN
ENSMUSG00000039860	Srrm3	3102	2557	1848	1004	570	1751	-1.21071	0.302481	-4.00259	6.26537e-05	0.00632903	na	DOWN
ENSMUSG00000035279	Ssc5d	2078	2570	699	235	545	699	-1.31209	0.386951	-3.39083	0.000696804	0.0267326	na	DOWN
ENSMUSG00000033498	Strc	10466	10259	2927	1754	1027	3076	-1.76271	0.343876	-5.12602	2.95938e-07	0.000122493	na	DOWN
ENSMUSG00000019737	Syne4	8957	9574	7826	5019	3602	7211	-0.880841	0.254187	-3.46532	0.000529592	0.0231761	na	DOWN
ENSMUSG00000026452	Syt2	7690	5702	4559	2718	2178	4892	-0.976894	0.252161	-3.8741	0.000107021	0.00844842	na	DOWN
ENSMUSG00000039678	Tbc1d13	3448	1822	2261	2026	615	1469	-0.942499	0.289299	-3.25787	0.00112252	0.0376726	na	DOWN
ENSMUSG00000039976	Tbc1d16	14938	9907	7676	5688	4034	4572	-1.20217	0.236142	-5.09087	3.56433e-07	0.000141632	na	DOWN
ENSMUSG00000033430	Terf2ip	2291	1319	1481	1188	309	1049	-1.01657	0.325699	-3.12119	0.00180122	0.0511239	na	DOWN
ENSMUSG00000060332	Tmc2	1729	1540	1960	705	289	1055	-1.33592	0.323745	-4.12647	3.68369e-05	0.00420618	na	DOWN
ENSMUSG00000096847	Tmem151b	3993	4232	1612	1906	868	2035	-1.07661	0.31924	-3.37243	0.000745085	0.0279308	na	DOWN
ENSMUSG00000047045	Tmem164	6370	4264	4661	3869	2386	3373	-0.771402	0.22682	-3.40094	0.00067154	0.0260589	na	DOWN
ENSMUSG00000033177	Tmprss7	1400	1098	1408	732	333	978	-0.967116	0.329282	-2.93705	0.00331352	0.0715576	na	DOWN
ENSMUSG00000078630	Tomt	5634	8174	7812	4110	2326	5583	-1.01818	0.266551	-3.81984	0.000133538	0.00922282	na	DOWN
ENSMUSG00000041000	Trim62	8792	4705	4396	3960	2495	5269	-0.719711	0.237492	-3.03046	0.0024418	0.0599236	na	DOWN
ENSMUSG00000025413	Ttc4	1311	1968	1868	1069	183	745	-1.28334	0.365576	-3.51047	0.000447311	0.0205722	na	DOWN
ENSMUSG00000030276	Ttll3	9007	7523	5461	1994	1867	1985	-1.70974	0.301576	-5.66935	1.43338e-08	1.1866e-05	na	DOWN
ENSMUSG00000030838	Ush1c	29649	17567	14037	11086	8441	12364	-0.985105	0.23678	-4.16042	3.17666e-05	0.0037825	na	DOWN
ENSMUSG00000024797	Vps51	2013	1400	1491	1191	409	865	-0.996998	0.323919	-3.07793	0.00208446	0.0552617	na	DOWN
ENSMUSG00000030889	Vwa3a	1858	1297	401	134	19	299	-1.79029	0.403664	-4.4351	9.20282e-06	0.00157622	na	DOWN
ENSMUSG00000073434	Wdr90	4023	3396	1718	1705	619	2233	-0.991657	0.352123	-2.81623	0.00485911	0.0894312	na	DOWN
ENSMUSG00000039137	Whrn	5996	5197	2234	3216	739	2774	-1.03796	0.332963	-3.11733	0.00182494	0.0514789	na	DOWN
ENSMUSG00000086040	Wipf3	2763	1925	1409	887	291	997	-1.37344	0.337877	-4.0649	4.80539e-05	0.0052458	na	DOWN
ENSMUSG00000036699	Zcchc12	2828	2739	2660	900	840	1471	-1.35119	0.282556	-4.78204	1.73529e-06	0.000465901	na	DOWN
ENSMUSG00000074406	Zfp628	3432	801	946	939	77	585	-1.11952	0.399691	-2.80096	0.00509506	0.0915268	na	DOWN
ENSMUSG00000034949	Zfr2	4206	2555	1316	829	478	800	-1.64245	0.333903	-4.91893	8.70198e-07	0.000261956	na	DOWN
ENSMUSG00000018820	Zfyve27	3164	1889	2415	1705	779	1294	-0.97464	0.310707	-3.13684	0.00170777	0.0497507	na	DOWN
ENSMUSG00000026276	41153	3019	2239	2068	5841	3400	5524	0.727724	0.245954	2.95878	0.00308861	0.0684908	0	UP
ENSMUSG00000028441	1110017D15Rik	4831	2394	5853	9881	6764	12233	0.843441	0.271478	3.10685	0.00189093	0.0520347	0	UP
ENSMUSG00000055782	Abcd2	711	662	372	1511	1751	1650	1.05546	0.343553	3.0722	0.00212489	0.0557133	0	UP
ENSMUSG00000026687	Aldh9a1	820	1170	1434	4976	1292	5759	1.13181	0.331531	3.41388	0.000640437	0.025347	0	UP
ENSMUSG00000037999	Arap2	291	111	163	895	493	794	1.13657	0.391928	2.89996	0.00373212	0.0759651	0	UP
ENSMUSG00000064145	Arih2	1367	1065	751	2351	2424	2424	0.869631	0.314954	2.76113	0.00576009	0.0954687	0	UP
ENSMUSG00000030654	Arl6ip1	4442	2839	3621	10366	4605	7479	0.769844	0.220622	3.48942	0.000484069	0.0217116	0	UP
ENSMUSG00000020650	Bcap29	265	107	122	863	614	560	1.24874	0.393295	3.17506	0.00149803	0.0455566	0	UP
ENSMUSG00000027792	Bche	264	212	198	702	674	861	1.06688	0.377401	2.82691	0.0046999	0.0874409	0	UP
ENSMUSG00000060376	Bckdha	3988	1094	3472	5623	4059	8182	0.793577	0.286707	2.76791	0.00564178	0.0951344	0	UP
ENSMUSG00000032757	Bet1	175	103	172	667	574	469	1.10089	0.398385	2.76338	0.00572068	0.0954687	0	UP
ENSMUSG00000003452	Bicd1	257	137	286	787	982	840	1.29449	0.374656	3.45515	0.000549993	0.0234491	0	UP
ENSMUSG00000036478	Btg1	3135	1401	1825	5498	3648	4255	0.864841	0.251028	3.4452	0.000570642	0.0242255	0	UP
ENSMUSG00000032076	Cadm1	3263	660	1453	5463	3562	3759	0.995864	0.318829	3.1235	0.00178712	0.0510152	0	UP
ENSMUSG00000029767	Calu	5844	2948	3287	6838	6397	8294	0.660106	0.239896	2.75163	0.0059299	0.0972073	0	UP
ENSMUSG00000020074	Ccar1	1570	1026	1456	2785	2660	3286	0.850842	0.27168	3.13179	0.00173747	0.0503207	0	UP
ENSMUSG00000034024	Cct2	7448	5684	7732	13785	8387	15477	0.594671	0.194722	3.05395	0.00225846	0.057938	0	UP
ENSMUSG00000029403	Cdkl2	2792	2784	2513	5259	4359	7234	0.755831	0.247673	3.05173	0.00227524	0.0579546	0	UP
ENSMUSG00000021537	Cetn3	764	744	771	2556	2151	1995	1.14423	0.317195	3.60735	0.000309339	0.015908	0	UP
ENSMUSG00000030057	Cnbp	8832	4405	9812	15426	11062	17605	0.705001	0.236403	2.9822	0.00286186	0.0663451	0	UP
ENSMUSG00000006782	Cnp	5088	3540	6457	9234	7486	12229	0.69077	0.230055	3.00263	0.00267661	0.0636111	0	UP
ENSMUSG00000017776	Crk	2101	1205	1635	3361	2274	4828	0.784214	0.259201	3.02551	0.00248218	0.060527	0	UP
ENSMUSG00000026421	Csrp1	733	10	486	1928	2128	1318	1.13526	0.407956	2.78281	0.00538908	0.0932527	0	UP
ENSMUSG00000021939	Ctsb	5056	1266	4505	9662	5233	8267	0.833231	0.287169	2.90153	0.00371344	0.075904	0	UP
ENSMUSG00000024646	Cyb5a	1711	929	1354	3767	2743	3468	1.01683	0.28734	3.53879	0.000401968	0.019106	0	UP
ENSMUSG00000061313	Ddhd2	1275	474	483	1756	1436	2372	0.964968	0.332016	2.90639	0.00365631	0.0755812	0	UP
ENSMUSG00000034731	Dgkh	159	15	87	430	1171	989	1.53561	0.40716	3.77152	0.000162255	0.0103989	0	UP
ENSMUSG00000031176	Dynlt3	1652	1146	1153	3342	1798	4124	0.884976	0.258592	3.42228	0.000620986	0.0251033	0	UP
ENSMUSG00000037742	Eef1a1	61063	47769	96584	183309	104215	180231	0.87951	0.231711	3.79572	0.000147213	0.00981485	0	UP
ENSMUSG00000057497	Fam136a	97	92	203	1130	803	828	1.66602	0.388828	4.28471	1.82976e-05	0.00256273	0	UP
ENSMUSG00000018567	Gabarap	5532	4495	5474	9472	7203	12242	0.642559	0.218036	2.94703	0.00320837	0.0700483	0	UP
ENSMUSG00000029432	Gbas	2358	1869	2502	4035	3254	6333	0.714459	0.257524	2.77434	0.00553138	0.0942517	0	UP
ENSMUSG00000002031	Ift46	1724	1040	1260	2989	1892	3298	0.747178	0.257335	2.90353	0.00368985	0.0757333	0	UP
ENSMUSG00000042032	Mat2b	1446	709	698	2243	2658	1695	0.941675	0.336818	2.79579	0.00517723	0.0917518	0	UP
ENSMUSG00000056569	Mpz	84	3	48	143	1012	2535	1.73647	0.392062	4.42908	9.4637e-06	0.00159343	0	UP
ENSMUSG00000021764	Ndufs4	740	289	1181	3022	1612	3359	1.26025	0.347741	3.6241	0.000289966	0.0152408	0	UP
ENSMUSG00000026749	Nek6	237	110	309	1335	548	625	1.12948	0.392451	2.878	0.00400199	0.0784999	0	UP
ENSMUSG00000042834	Nrep	25169	26166	22311	51889	31432	60484	0.662194	0.207189	3.19609	0.00139305	0.0434909	0	UP
ENSMUSG00000038463	Olfml2b	904	494	575	1726	1494	1909	1.027	0.314957	3.26076	0.00111112	0.0374879	0	UP
ENSMUSG00000039050	Osbpl2	902	255	409	1773	1491	2076	1.32182	0.340911	3.8773	0.000105621	0.00844842	0	UP
ENSMUSG00000030653	Pde2a	443	636	390	2495	1916	1371	1.3201	0.359739	3.66959	0.000242939	0.0134825	0	UP
ENSMUSG00000025423	Pias2	1336	446	1408	4171	2478	2043	1.07089	0.333513	3.21093	0.00132307	0.0422615	0	UP
ENSMUSG00000027499	Pkia	467	248	432	2019	1676	1284	1.56254	0.345235	4.52601	6.01073e-06	0.00114828	0	UP
ENSMUSG00000025758	Plk4	200	20	124	584	938	775	1.4659	0.407296	3.59911	0.000319309	0.0162583	0	UP
ENSMUSG00000027427	Polr3f	650	60	142	1489	825	1385	1.28845	0.397067	3.24491	0.00117486	0.0389036	0	UP
ENSMUSG00000032383	Ppib	5277	2130	5137	10074	6692	11293	0.914863	0.240138	3.80973	0.000139116	0.00946561	0	UP
ENSMUSG00000024070	Prkd3	367	77	253	824	772	683	1.08939	0.389657	2.79576	0.00517775	0.0917518	0	UP
ENSMUSG00000030753	Prkrir	788	363	1575	3528	2275	4489	1.32555	0.341375	3.88297	0.000103189	0.00840232	0	UP
ENSMUSG00000031432	Prps1	865	418	618	1506	1164	1874	0.910705	0.317135	2.87166	0.00408323	0.0795348	0	UP
ENSMUSG00000039067	Psmd7	2631	1233	1421	3736	3529	3242	0.794486	0.291582	2.72474	0.00643526	0.0997603	0	UP
ENSMUSG00000029446	Psph	3397	2076	1849	8248	2915	6830	0.937107	0.26109	3.58921	0.000331685	0.0166412	0	UP
ENSMUSG00000029838	Ptn	10560	4750	9518	21342	17815	15404	0.954505	0.247268	3.86021	0.000113292	0.00852605	0	UP
ENSMUSG00000005716	Pvalb	3955	5709	10086	22020	6828	25898	0.922084	0.304154	3.03163	0.00243235	0.0599236	0	UP
ENSMUSG00000012405	Rpl15	759	807	521	3231	2180	3167	1.51238	0.3063	4.93758	7.90968e-07	0.000253467	0	UP
ENSMUSG00000028936	Rpl22	3904	2933	4585	12895	6732	14529	1.2106	0.240536	5.03295	4.82987e-07	0.000184538	0	UP
ENSMUSG00000020088	Sar1a	2453	2470	1830	5398	3208	6196	0.782835	0.256947	3.04668	0.00231385	0.0584881	0	UP
ENSMUSG00000001761	Smo	2058	1340	2697	5785	2897	6990	0.990239	0.260467	3.80178	0.000143659	0.00964263	0	UP
ENSMUSG00000061455	Stx17	786	219	170	993	1795	901	1.13986	0.391684	2.91015	0.00361252	0.0755511	0	UP
ENSMUSG00000017548	Suz12	2202	1007	1186	2864	2353	3674	0.776336	0.27672	2.80549	0.00502395	0.0909069	0	UP
ENSMUSG00000014402	Tsg101	656	239	228	1496	809	1504	1.17059	0.36619	3.19668	0.00139021	0.0434909	0	UP
ENSMUSG00000027394	Ttl	832	229	722	1312	1092	2473	0.983876	0.352954	2.78754	0.00531091	0.092561	0	UP
ENSMUSG00000026696	Vamp4	552	421	567	1346	1218	1312	0.930897	0.340448	2.73433	0.00625079	0.0988779	0	UP
ENSMUSG00000021952	Xpo4	267	19	258	1269	490	1001	1.1905	0.405628	2.93496	0.0033359	0.0717291	0	UP
ENSMUSG00000022708	Zbtb20	5025	2057	2756	8708	3653	6319	0.682567	0.249272	2.73825	0.00617677	0.0988779	0	UP
ENSMUSG00000007656	Arpp19	1084	34	734	2521	2180	2157	1.13324	0.400397	2.83028	0.00465068	0.0870054	1	UP
ENSMUSG00000001794	Capns1	2441	1167	1163	3921	1919	4157	0.763142	0.279793	2.72752	0.00638127	0.0995861	1	UP
ENSMUSG00000024165	Hn1l	407	230	385	1667	1663	2335	1.86702	0.329157	5.67212	1.41044e-08	1.1866e-05	1	UP
ENSMUSG00000059970	Hspa2	8945	4116	6010	12766	9109	17033	0.810512	0.21047	3.85095	0.000117658	0.00865791	1	UP
ENSMUSG00000003721	Insig2	654	71	613	1980	915	1961	1.12446	0.389854	2.8843	0.00392288	0.0778773	1	UP
ENSMUSG00000001440	Kpnb1	6022	4379	4137	10775	6977	8980	0.655596	0.215464	3.04272	0.00234449	0.0588136	1	UP
ENSMUSG00000030265	Kras	780	240	87	1044	1548	1595	1.20519	0.395931	3.04393	0.00233512	0.0587268	1	UP
ENSMUSG00000016534	Lamp2	1727	1057	1235	3246	1599	3390	0.732191	0.249873	2.93026	0.00338684	0.0725105	1	UP
ENSMUSG00000031422	Morf4l2	3958	2543	3077	7110	5799	7749	0.882389	0.225667	3.91014	9.22435e-05	0.00789954	1	UP
ENSMUSG00000036398	Ppp1r11	1691	1276	1306	3800	2634	3049	0.869802	0.267119	3.25624	0.00112899	0.0377104	1	UP
ENSMUSG00000027367	Stard7	2796	1673	1594	4085	2333	7355	0.800303	0.291687	2.74371	0.00607498	0.098288	1	UP
ENSMUSG00000021072	Tmx1	1463	761	1068	4204	1560	3725	1.0947	0.299711	3.65252	0.000259677	0.0140197	1	UP
ENSMUSG00000026558	Uck2	2082	1209	1197	3213	2598	3646	0.804223	0.288509	2.78752	0.00531136	0.092561	1	UP
ENSMUSG00000037072	41166	3855	2373	3545	7714	4353	6765	0.691247	0.236304	2.92525	0.00344184	0.0727474	na	UP
ENSMUSG00000026051	1500015O10Rik	286	283	258	2388	3150	1691	2.08585	0.377769	5.52149	3.36136e-08	1.96422e-05	na	UP
ENSMUSG00000097048	1600020E01Rik	406	97	113	945	941	592	1.27345	0.396176	3.21434	0.00130743	0.0418969	na	UP
ENSMUSG00000021290	2010107E04Rik	1329	928	1666	4290	3239	3205	1.0407	0.330432	3.14952	0.00163539	0.0480936	na	UP
ENSMUSG00000086841	2410006H16Rik	1249	613	1537	3532	2294	2437	0.946057	0.315181	3.00163	0.0026854	0.0636678	na	UP
ENSMUSG00000010277	2610507B11Rik	7241	5036	6261	12091	7770	12869	0.59244	0.186036	3.18455	0.00144978	0.044451	na	UP
ENSMUSG00000098097	6530403H02Rik	352	241	337	910	1310	1086	1.19042	0.382348	3.11345	0.00184913	0.051565	na	UP
ENSMUSG00000028029	Aimp1	1385	535	1039	2995	2136	2095	0.983513	0.316556	3.10692	0.00189047	0.0520347	na	UP
ENSMUSG00000002985	Apoe	883	233	772	1130	3523	2933	1.41958	0.379802	3.73768	0.000185724	0.0113279	na	UP
ENSMUSG00000062421	Arf2	662	362	643	1873	2169	1501	1.28607	0.34902	3.68481	0.000228872	0.013012	na	UP
ENSMUSG00000001039	B9d1	1002	795	1392	2333	2405	2732	0.905225	0.306147	2.95683	0.00310821	0.0686155	na	UP
ENSMUSG00000041674	BC006965	854	299	385	1703	777	1508	0.946562	0.340738	2.77798	0.00546981	0.0937786	na	UP
ENSMUSG00000050071	Bex1	1915	1041	2184	5107	2907	5406	1.03775	0.272187	3.81264	0.00013749	0.00941949	na	UP
ENSMUSG00000034329	Brip1	5438	3630	3576	9077	7524	8337	0.75978	0.254574	2.98451	0.00284029	0.0661121	na	UP
ENSMUSG00000033940	Brk1	2679	1262	2429	4504	3600	4904	0.805199	0.254443	3.16456	0.0015532	0.0468134	na	UP
ENSMUSG00000040794	C1qtnf4	633	349	720	1807	1198	1534	0.965692	0.349321	2.76448	0.00570134	0.0954687	na	UP
ENSMUSG00000017978	Cadps2	6408	2812	4129	9981	6354	9329	0.749689	0.214885	3.4888	0.000485201	0.0217116	na	UP
ENSMUSG00000031347	Cetn2	4254	4194	4407	9005	6115	12177	0.755129	0.246183	3.06735	0.00215963	0.056309	na	UP
ENSMUSG00000020462	Cfap36	3244	2467	3469	5345	4278	8486	0.692642	0.242186	2.85996	0.00423694	0.0811086	na	UP
ENSMUSG00000046585	Cfap58	814	454	858	1573	1119	3053	0.935683	0.341977	2.7361	0.0062172	0.0988779	na	UP
ENSMUSG00000004633	Chn2	1291	549	1595	3088	3581	3849	1.25366	0.317275	3.95135	7.77123e-05	0.00713866	na	UP
ENSMUSG00000032436	Cmtm7	1846	1009	1078	3359	2611	2742	0.859985	0.311449	2.76123	0.00575835	0.0954687	na	UP
ENSMUSG00000024146	Cript	280	213	418	1263	573	1142	1.02721	0.371418	2.76564	0.00568117	0.0954687	na	UP
ENSMUSG00000007888	Crlf1	126	435	178	3893	506	1841	1.58392	0.398672	3.97299	7.09752e-05	0.00684531	na	UP
ENSMUSG00000004096	Cwc15	1042	480	1614	2943	2096	2653	0.915585	0.330844	2.76742	0.00565022	0.0951344	na	UP
ENSMUSG00000002257	Def6	284	246	469	522	1254	1435	1.05246	0.385504	2.7301	0.00633144	0.0990497	na	UP
ENSMUSG00000020457	Drg1	1721	323	1634	3933	3198	3656	1.16113	0.341265	3.40244	0.000667869	0.0260589	na	UP
ENSMUSG00000016349	Eef1a2	2596	1025	1042	6898	4464	5727	1.51018	0.290956	5.19042	2.09824e-07	9.06256e-05	na	UP
ENSMUSG00000025967	Eef1b2	8253	4777	9366	20153	9382	19382	0.829988	0.226992	3.65646	0.000255718	0.0138815	na	UP
ENSMUSG00000022544	Eef2kmt	374	283	221	1121	1114	977	1.21929	0.37773	3.22794	0.00124687	0.0402157	na	UP
ENSMUSG00000057561	Eif1a	1273	840	852	2056	2264	2191	0.86591	0.309049	2.80186	0.00508094	0.0914385	na	UP
ENSMUSG00000022336	Eif3e	1021	705	390	2411	1783	2245	1.11381	0.34737	3.2064	0.00134406	0.0425321	na	UP
ENSMUSG00000028445	Enho	2339	1571	3953	10926	7019	11129	1.4883	0.264628	5.62414	1.86433e-08	1.42464e-05	na	UP
ENSMUSG00000019936	Epyc	215	7	21	209	2804	729	1.76932	0.40186	4.40282	1.06853e-05	0.00176913	na	UP
ENSMUSG00000058503	Fam133b	732	225	561	1929	1227	1100	1.02981	0.364535	2.82498	0.0047283	0.0877962	na	UP
ENSMUSG00000037503	Fam168b	5132	3434	2205	6779	6824	8047	0.786658	0.264048	2.97923	0.00288976	0.0666053	na	UP
ENSMUSG00000015312	Gadd45b	416	206	203	1310	648	1824	1.45063	0.3612	4.01614	5.916e-05	0.00625208	na	UP
ENSMUSG00000027207	Galk2	918	908	1125	2674	2156	4333	1.17402	0.297869	3.94139	8.10107e-05	0.00718536	na	UP
ENSMUSG00000053332	Gas5	2948	1762	1299	5527	2817	8434	1.0861	0.27207	3.99198	6.55236e-05	0.00644467	na	UP
ENSMUSG00000033917	Gde1	3612	2902	3371	6465	3861	9051	0.664875	0.222488	2.98836	0.00280476	0.0657135	na	UP
ENSMUSG00000068141	Gm10232	1280	710	1145	2654	1362	2885	0.802994	0.280362	2.86413	0.00418156	0.0803475	na	UP
ENSMUSG00000070343	Gm10288	3614	2129	6574	13208	7495	12132	1.03068	0.293255	3.51461	0.000440406	0.0204439	na	UP
ENSMUSG00000061330	Gm11361	1314	744	1805	4973	1939	4920	1.1346	0.307945	3.68442	0.000229223	0.013012	na	UP
ENSMUSG00000083992	Gm11478	6347	7402	13317	27784	15143	27020	0.964515	0.275387	3.5024	0.000461087	0.0209153	na	UP
ENSMUSG00000083716	Gm13436	2885	2248	4119	8780	4309	6742	0.78272	0.255719	3.06087	0.00220698	0.057304	na	UP
ENSMUSG00000082536	Gm13456	21739	21170	31436	54960	28537	63134	0.65307	0.223233	2.92551	0.00343897	0.0727474	na	UP
ENSMUSG00000084830	Gm14539	490	551	606	2091	1663	2201	1.26487	0.34556	3.66035	0.000251873	0.0137479	na	UP
ENSMUSG00000081051	Gm15427	11491	7727	18367	28813	16714	31955	0.738254	0.249817	2.95518	0.0031249	0.068831	na	UP
ENSMUSG00000086583	Gm15500	7413	5659	9143	24856	12962	21668	1.09102	0.235679	4.62928	3.66932e-06	0.000828431	na	UP
ENSMUSG00000062353	Gm15772	2058	2007	3163	5934	3158	8631	0.864953	0.283335	3.05276	0.00226749	0.057938	na	UP
ENSMUSG00000080893	Gm15920	1089	1496	1473	3332	2915	3717	0.912038	0.298	3.06053	0.00220947	0.057304	na	UP
ENSMUSG00000078193	Gm2000	1367	1400	2747	6859	2932	7074	1.08628	0.312139	3.48012	0.000501185	0.0221036	na	UP
ENSMUSG00000094530	Gm21399	796	308	432	1588	1409	1500	1.16343	0.334393	3.47923	0.00050286	0.0221036	na	UP
ENSMUSG00000094955	Gm3699	523	570	896	2593	1684	2593	1.16747	0.354906	3.28953	0.00100354	0.0348572	na	UP
ENSMUSG00000074800	Gm4149	1345	556	1450	3858	1850	4318	1.12038	0.319554	3.50606	0.000454801	0.0208025	na	UP
ENSMUSG00000106895	Gm4754	978	872	480	2390	2733	2309	1.20178	0.344648	3.48698	0.000488504	0.0217614	na	UP
ENSMUSG00000100078	Gm6170	636	291	798	2190	1587	1769	1.20793	0.343091	3.52074	0.000430352	0.020071	na	UP
ENSMUSG00000095597	Gm6472	6738	4604	10959	21881	13991	19928	1.00458	0.261692	3.8388	0.000123639	0.00894476	na	UP
ENSMUSG00000091549	Gm6548	323	258	459	750	1823	1103	1.21236	0.38473	3.15119	0.00162609	0.0480762	na	UP
ENSMUSG00000051255	Gm6563	930	807	799	1700	1877	2453	0.902093	0.310483	2.90545	0.00366722	0.0755812	na	UP
ENSMUSG00000043483	Gm6863	3456	2276	4352	8725	5047	8166	0.831748	0.244204	3.40596	0.000659322	0.0259909	na	UP
ENSMUSG00000066553	Gm6969	1045	1510	1953	3583	3084	4706	0.905823	0.311553	2.90745	0.00364393	0.0755812	na	UP
ENSMUSG00000059159	Gm8129	118	8	130	1217	289	880	1.41173	0.408262	3.4579	0.00054441	0.0233111	na	UP
ENSMUSG00000063696	Gm8730	1834	1779	3455	6202	5798	3920	0.872347	0.313599	2.78173	0.00540704	0.0932527	na	UP
ENSMUSG00000044609	Gm9294	136	13	125	503	773	618	1.37532	0.407282	3.37682	0.000733293	0.0276978	na	UP
ENSMUSG00000080848	Gm9385	4174	2727	5877	11898	7668	14065	1.04512	0.267656	3.90472	9.43333e-05	0.00794158	na	UP
ENSMUSG00000097906	Gm9625	1162	467	1219	2940	1757	2006	0.894391	0.323952	2.76087	0.00576474	0.0954687	na	UP
ENSMUSG00000044330	Gm9790	319	152	407	1405	658	975	1.09756	0.380224	2.88662	0.00389401	0.0778773	na	UP
ENSMUSG00000107176	Gm9794	10141	9587	14016	32311	18246	32634	0.956048	0.243519	3.92596	8.63833e-05	0.00752747	na	UP
ENSMUSG00000050299	Gm9843	9121	5548	15397	28016	14784	24457	0.838616	0.268829	3.11951	0.00181153	0.05127	na	UP
ENSMUSG00000027823	Gmps	952	612	479	1511	2273	1330	0.981457	0.358019	2.74135	0.0061187	0.0987126	na	UP
ENSMUSG00000019791	Hint3	149	215	142	689	535	843	1.12632	0.391351	2.87804	0.00400156	0.0784999	na	UP
ENSMUSG00000032269	Htr3a	356	185	382	2063	455	2950	1.49727	0.379037	3.95019	7.80895e-05	0.00713866	na	UP
ENSMUSG00000062054	Iah1	541	257	530	2143	1477	2363	1.60137	0.330768	4.84136	1.28953e-06	0.000366007	na	UP
ENSMUSG00000007867	Ift43	1349	787	1678	3469	2006	4352	0.9943	0.277561	3.58227	0.000340619	0.0168344	na	UP
ENSMUSG00000075370	Igll1	477	240	529	4005	1232	3491	1.98387	0.340143	5.83245	5.46204e-09	6.02888e-06	na	UP
ENSMUSG00000074749	Kiz	1448	870	1305	3422	1887	4154	1.02483	0.267008	3.83819	0.000123943	0.00894476	na	UP
ENSMUSG00000045259	Klhdc9	197	39	441	950	616	1787	1.11719	0.406697	2.74699	0.00601452	0.0977876	na	UP
ENSMUSG00000023039	Krt7	1391	442	2175	5356	2854	3961	1.13323	0.338111	3.35165	0.000803301	0.0294465	na	UP
ENSMUSG00000064307	Lrrc51	850	634	938	2151	1529	2112	0.900819	0.303485	2.96825	0.002995	0.0677044	na	UP
ENSMUSG00000040520	Manea	294	69	52	317	1221	545	1.24139	0.408184	3.04126	0.00235587	0.0589502	na	UP
ENSMUSG00000015536	Mocs2	872	200	838	1662	1719	2103	1.08198	0.359596	3.00888	0.0026221	0.0626152	na	UP
ENSMUSG00000029066	Mrpl20	1105	787	1425	2285	2306	3339	0.900933	0.315864	2.85228	0.00434072	0.0822914	na	UP
ENSMUSG00000024414	Mrpl27	363	231	367	1240	1334	1114	1.35002	0.364332	3.70546	0.000211011	0.0122398	na	UP
ENSMUSG00000064351	mt-Co1	63502	79751	48744	147370	99506	140332	0.690011	0.253215	2.725	0.00643009	0.0997603	na	UP
ENSMUSG00000064370	mt-Cytb	52548	66052	41682	121080	80634	120181	0.683314	0.247441	2.76152	0.00575323	0.0954687	na	UP
ENSMUSG00000059734	Ndufs8	739	554	1715	3654	1169	4579	1.00178	0.351152	2.85283	0.00433318	0.0822914	na	UP
ENSMUSG00000024099	Ndufv2	2027	1935	2315	4390	2806	6783	0.773304	0.274255	2.81965	0.00480761	0.0888226	na	UP
ENSMUSG00000027416	Otor	395	134	20	397	4500	1235	1.1666	0.377697	3.08871	0.00201025	0.0541189	na	UP
ENSMUSG00000029247	Paics	2634	1754	2035	4740	2903	4861	0.704918	0.226179	3.11663	0.00182928	0.0514789	na	UP
ENSMUSG00000031299	Pdha1	3244	2544	3423	5858	3833	7519	0.620893	0.226852	2.737	0.00620027	0.0988779	na	UP
ENSMUSG00000028779	Pef1	676	533	629	1750	1852	1059	0.960494	0.351756	2.73057	0.00632246	0.0990497	na	UP
ENSMUSG00000056536	Pign	1373	425	1275	2508	1972	2994	0.938729	0.325331	2.88546	0.00390839	0.0778773	na	UP
ENSMUSG00000024997	Prdx3	1275	1046	1197	2610	2321	3365	0.913027	0.282251	3.23481	0.00121724	0.0393878	na	UP
ENSMUSG00000014769	Psmb1	3863	2647	4574	8319	5349	8442	0.73041	0.236688	3.08596	0.00202896	0.054328	na	UP
ENSMUSG00000021069	Pygl	2434	1414	1939	4368	2319	6625	0.852558	0.261419	3.26127	0.00110913	0.0374879	na	UP
ENSMUSG00000041046	Ramp3	405	12	87	1297	1109	304	1.16086	0.407591	2.8481	0.00439808	0.0830618	na	UP
ENSMUSG00000019539	Rcn3	894	296	653	1815	1891	1850	1.13172	0.361283	3.13251	0.0017332	0.0503207	na	UP
ENSMUSG00000074129	Rpl13a	2229	1611	4707	5881	6006	7885	0.867021	0.314048	2.76079	0.00576618	0.0954687	na	UP
ENSMUSG00000046721	Rpl14-ps1	9108	5765	16806	29832	15100	25769	0.819249	0.276105	2.96716	0.0030056	0.0677044	na	UP
ENSMUSG00000062328	Rpl17	485	214	572	760	1012	2153	1.02736	0.376242	2.73059	0.00632208	0.0990497	na	UP
ENSMUSG00000058546	Rpl23a	1265	449	1864	3631	1797	3985	0.933518	0.338515	2.75769	0.00582117	0.0961911	na	UP
ENSMUSG00000073702	Rpl31	204	337	465	1738	1069	764	1.09035	0.390096	2.79509	0.00518857	0.0917518	na	UP
ENSMUSG00000067870	Rpl31-ps8	1786	1362	4436	9876	5224	7940	1.12294	0.320378	3.50506	0.000456508	0.0208025	na	UP
ENSMUSG00000105388	Rpl36a-ps2	3014	4719	5401	11592	6659	12316	0.798962	0.284275	2.81052	0.00494613	0.0901556	na	UP
ENSMUSG00000072692	Rpl37rt	6768	6756	13389	24795	11546	24765	0.791691	0.274647	2.88257	0.00394441	0.0780553	na	UP
ENSMUSG00000036305	Rpl39-ps	1162	429	1117	3142	2648	3324	1.30189	0.337166	3.86127	0.0001128	0.00852605	na	UP
ENSMUSG00000106926	Rpl7-ps7	413	259	391	1363	1412	1584	1.49175	0.339735	4.39094	1.12861e-05	0.00178382	na	UP
ENSMUSG00000094989	Rpl9-ps4	412	34	432	1974	994	1279	1.23196	0.405331	3.0394	0.00237046	0.0591146	na	UP
ENSMUSG00000003429	Rps11	3200	2013	3963	9415	5647	6459	0.913043	0.290879	3.13891	0.00169576	0.0495462	na	UP
ENSMUSG00000060419	Rps16-ps2	4532	3385	10387	17120	11336	15519	0.908627	0.29523	3.07769	0.00208608	0.0552617	na	UP
ENSMUSG00000100755	Rps23-ps1	3696	3043	6608	11216	7643	9904	0.791125	0.284029	2.78537	0.0053467	0.0928568	na	UP
ENSMUSG00000025290	Rps24	746	564	1035	2334	1198	2908	0.968996	0.324444	2.98664	0.00282064	0.0659299	na	UP
ENSMUSG00000081049	Rps24-ps3	1790	2703	2583	5843	5182	5888	0.890517	0.292439	3.04514	0.00232576	0.0586398	na	UP
ENSMUSG00000059775	Rps26-ps1	3105	1035	6150	10485	7020	10720	1.03316	0.33053	3.12576	0.00177346	0.050776	na	UP
ENSMUSG00000030744	Rps3	15622	10847	27321	40521	24368	47007	0.741325	0.257055	2.88392	0.00392757	0.0778773	na	UP
ENSMUSG00000059751	Rps3a3	4175	3358	6286	11510	5296	12318	0.72168	0.257884	2.79847	0.00513448	0.0915727	na	UP
ENSMUSG00000031320	Rps4x	1423	782	2424	4430	2716	4063	0.905928	0.309669	2.92548	0.00343929	0.0727474	na	UP
ENSMUSG00000006333	Rps9	8459	4623	13877	23377	15600	22842	0.887894	0.279459	3.17719	0.00148711	0.0454552	na	UP
ENSMUSG00000044080	S100a1	29857	24515	45862	72876	46409	73410	0.663242	0.239012	2.77493	0.00552137	0.0942428	na	UP
ENSMUSG00000068739	Sars	4217	2631	4314	8062	5231	11001	0.832336	0.230025	3.61846	0.000296358	0.0154302	na	UP
ENSMUSG00000024516	Sec11c	832	455	1681	3626	1464	6049	1.23546	0.34351	3.59659	0.000322416	0.0162583	na	UP
ENSMUSG00000037089	Slc35b2	3149	1880	2496	4983	3406	7077	0.765458	0.234787	3.26022	0.00111324	0.0374879	na	UP
ENSMUSG00000108414	Snhg1	268	106	355	831	799	1103	1.20988	0.379537	3.18777	0.00143375	0.0442325	na	UP
ENSMUSG00000020180	Snrpd3	1887	1652	1664	4815	3170	5138	1.01174	0.242363	4.17447	2.98686e-05	0.00366315	na	UP
ENSMUSG00000020876	Snx11	1332	391	633	2869	740	3944	1.07871	0.352548	3.05977	0.00221509	0.057304	na	UP
ENSMUSG00000029911	Ssbp1	159	196	222	514	1032	712	1.15635	0.398831	2.89935	0.00373937	0.0759651	na	UP
ENSMUSG00000001983	Taco1	100	7	169	524	439	797	1.13923	0.40797	2.79244	0.00523127	0.0918153	na	UP
ENSMUSG00000011114	Tbrg1	2128	1238	1602	3789	2660	3544	0.761475	0.262327	2.90277	0.00369873	0.0757592	na	UP
ENSMUSG00000053477	Tcf4	6197	4272	4468	10588	5313	10968	0.582176	0.200329	2.90609	0.00365973	0.0755812	na	UP
ENSMUSG00000084319	Tpt1-ps3	12915	12080	17847	37028	23763	33618	0.845754	0.234525	3.60624	0.000310665	0.015908	na	UP
ENSMUSG00000020803	Txndc17	393	87	448	1535	843	1155	1.19132	0.385142	3.0932	0.00198008	0.0536506	na	UP
ENSMUSG00000050628	Ubald2	274	337	489	702	1173	1731	1.04354	0.379835	2.74735	0.00600795	0.0977876	na	UP
ENSMUSG00000069733	Ube2u	284	461	271	1331	2187	1877	1.52092	0.387762	3.9223	8.77067e-05	0.00757634	na	UP
ENSMUSG00000063785	Utp14a	1450	769	1195	2693	1596	2669	0.745046	0.272615	2.73296	0.00627686	0.0989752	na	UP
ENSMUSG00000028173	Wls	1086	389	540	1874	1656	1799	1.08068	0.324362	3.3317	0.000863166	0.030912	na	UP
ENSMUSG00000054893	Zfp667	2325	1227	1968	4249	2639	4041	0.739585	0.246774	2.99701	0.00272641	0.0643329	na	UP
ENSMUSG00000067430	Zfp763	124	182	33	470	409	1049	1.13825	0.407552	2.7929	0.00522373	0.0918153	na	UP
